# Supplementary material for: Population structure and spatial distribution of Mycobacterium tuberculosis complex in Catalonia
Source: Front Microbiol. 2026 Mar 20;17:1787894. doi: 10.3389/fmicb.2026.1787894 (PMC13047082; doi:10.3389/fmicb.2026.1787894)
Supplement: Supplementary file 1 [file Table_1.xlsx]

## Sheet: Table_S1
Table S1. TB-clinical and sociodemographic variables for statistical analysis
Lineage_grouped	Lineage	Country_of_Origin	Immigration_Timing	Municipality	Administrative area	TB_Location	Smear_Microscopy	Respiratory_Specimen	Age	Sex
L4.1.2/Haarlem	L4.1.2	Spain	Spanish-born	CORNELLÀ DE LLOBREGAT	UVE Barcelona Zona Sud	Pulmonary	Positive	Sputum	49	Male
L4.1.2/Haarlem	L4.1.2	Colombia	Long-term	IGUALADA	UVE Catalunya Central	Pulmonary	Negative	Bronchoalveolar lavage	64	Male
L4.1.2/Haarlem	L4.1.2	Honduras	Recent	BARCELONA	UVE Ciutat Barcelona	Pulmonary	Positive	Sputum	27	Male
L4.1.2/Haarlem	L4.1.2	Senegal	Long-term	GUISSONA	UVE Lleida	Pulmonary	Negative	Sputum	29	Female
L4.3/LAM	L4.3.2	Ecuador	Long-term	BARCELONA	UVE Ciutat Barcelona	Pulmonary	Positive	Sputum	36	Male
L4.1.2/Haarlem	L4.1.2	Ecuador	Long-term	CORNELLÀ DE LLOBREGAT	UVE Barcelona Zona Sud	Pulmonary	Negative	Bronchoaspirate	28	Male
L4.1.2/Haarlem	L4.1.2	Romania	Long-term	VILANOVA I LA GELTRÚ	UVE Barcelona Zona Sud	Pulmonary	Positive	Sputum	47	Female
L4.3/LAM	L4.3.2	Ecuador	Long-term	BARCELONA	UVE Ciutat Barcelona	Pulmonary	Negative	N/A	27	Male
L4.10/PGG3	L4.10	Honduras	Long-term	L'HOSPITALET DE LLOBREGAT	UVE Barcelona Zona Sud	Pulmonary	Negative	Sputum	52	Female
L4.10/PGG3	L4.10	Romania	Long-term	L'HOSPITALET DE LLOBREGAT	UVE Barcelona Zona Sud	Pulmonary	Negative	Sputum	53	Male
L4.3/LAM	L4.3.3	Spain	Spanish-born	BARCELONA	UVE Ciutat Barcelona	Extrapulmonary	Negative	N/A	65	Female
L4.1.2/Haarlem	L4.1.2	Bolivia	Long-term	L'HOSPITALET DE LLOBREGAT	UVE Barcelona Zona Sud	Pulmonary	Negative	Bronchoaspirate	30	Female
L4.3/LAM	L4.3.2	Ecuador	Long-term	CORNELLÀ DE LLOBREGAT	UVE Barcelona Zona Sud	Pulmonary	Negative	Sputum	19	Female
L1/EAI	L1.1.2	Pakistan	Long-term	L'HOSPITALET DE LLOBREGAT	UVE Barcelona Zona Sud	Pulmonary	Negative	N/A	35	Male
L4.3/LAM	L4.3.2	Spain	Spanish-born	ESPLUGUES DE LLOBREGAT	UVE Barcelona Zona Sud	Pulmonary	Negative	Bronchoaspirate	86	Female
L4.1.2/Haarlem	L4.1.2	Spain	Spanish-born	IGUALADA	UVE Catalunya Central	Pulmonary	Positive	Sputum	42	Male
L4.1.2/Haarlem	L4.1.2	Morocco	Long-term	SANT PERE DE RIBES	UVE Barcelona Zona Sud	Pulmonary	Positive	Sputum	25	Male
L4.1.2/Haarlem	L4.1.2	Romania	Long-term	L'HOSPITALET DE LLOBREGAT	UVE Barcelona Zona Sud	Extrapulmonary	Negative	N/A	54	Female
L4.1.2/Haarlem	L4.1.2	Peru	Long-term	SITGES	UVE Barcelona Zona Sud	Pulmonary	Negative	Sputum	60	Female
L4.3/LAM	L4.3.3	Spain	Spanish-born	L'HOSPITALET DE LLOBREGAT	UVE Barcelona Zona Sud	Pulmonary	Negative	Bronchoaspirate	60	Male
L1/EAI	L1.1.2	India	Long-term	L'HOSPITALET DE LLOBREGAT	UVE Barcelona Zona Sud	Extrapulmonary	Negative	N/A	38	Female
L4.1.2/Haarlem	L4.1.2	Colombia	Long-term	L'HOSPITALET DE LLOBREGAT	UVE Barcelona Zona Sud	Pulmonary	Positive	Sputum	26	Female
L4.3/LAM	L4.3.2	Spain	Spanish-born	SANT JOAN DESPÍ	UVE Barcelona Zona Sud	Pulmonary	Positive	Sputum	43	Male
L4.3/LAM	L4.3.2	Spain	Spanish-born	CORNELLÀ DE LLOBREGAT	UVE Barcelona Zona Sud	Pulmonary	Positive	Sputum	24	Female
L2/Beijing	L2.2.3	India	Long-term	L'HOSPITALET DE LLOBREGAT	UVE Barcelona Zona Sud	Pulmonary	Negative	Bronchoaspirate	30	Female
L2/Beijing	L2.2.3	India	Long-term	L'HOSPITALET DE LLOBREGAT	UVE Barcelona Zona Sud	Pulmonary	Negative	Bronchoaspirate	34	Male
L4.10/PGG3	L4.10	Spain	Spanish-born	VILANOVA I LA GELTRÚ	UVE Barcelona Zona Sud	Pulmonary	Negative	N/A	77	Male
L4.3/LAM	L4.3.2	Ecuador	Long-term	L'HOSPITALET DE LLOBREGAT	UVE Barcelona Zona Sud	Pulmonary	Negative	Bronchoaspirate	31	Male
L4.1.2/Haarlem	L4.1.2	Dominican Republic	Long-term	L'HOSPITALET DE LLOBREGAT	UVE Barcelona Zona Sud	Pulmonary	Negative	Sputum	31	Male
L4.3/LAM	L4.3.2	Spain	Spanish-born	CUBELLES	UVE Barcelona Zona Sud	Pulmonary	Positive	Sputum	56	Male
L4.3/LAM	L4.3.2	Spain	Spanish-born	CORNELLÀ DE LLOBREGAT	UVE Barcelona Zona Sud	Pulmonary	Negative	Sputum	45	Male
L4.3/LAM	L4.3.2	Ecuador	Long-term	L'HOSPITALET DE LLOBREGAT	UVE Barcelona Zona Sud	Pulmonary	Positive	Sputum	47	Male
L4.1.2/Haarlem	L4.1.2	Spain	Spanish-born	SANT PERE DE RIBES	UVE Barcelona Zona Sud	Extrapulmonary	Negative	N/A	51	Male
L4.1.2/Haarlem	L4.1.2	Spain	Spanish-born	L'HOSPITALET DE LLOBREGAT	UVE Barcelona Zona Sud	Pulmonary	Positive	Sputum	30	Male
L4.1.2/Haarlem	L4.1.2	Peru	Long-term	BARCELONA	UVE Ciutat Barcelona	Pulmonary	Negative	N/A	37	Male
L4.3/LAM	L4.3.1	Morocco	Long-term	SANTA MARGARIDA DE MONTBUI	UVE Catalunya Central	Pulmonary	Positive	Bronchoaspirate	33	Male
L3/CAS	L3	Pakistan	Long-term	L'HOSPITALET DE LLOBREGAT	UVE Barcelona Zona Sud	Extrapulmonary	Negative	N/A	34	Female
L4.1.2/Haarlem	L4.1.2.1	Spain	Spanish-born	L'HOSPITALET DE LLOBREGAT	UVE Barcelona Zona Sud	Pulmonary	Negative	Bronchoaspirate	48	Male
L4.3/LAM	L4.3.2	Spain	Spanish-born	L'HOSPITALET DE LLOBREGAT	UVE Barcelona Zona Sud	Pulmonary	Positive	Sputum	18	Male
L4.10/PGG3	L4.10	Honduras	Long-term	L'HOSPITALET DE LLOBREGAT	UVE Barcelona Zona Sud	Pulmonary	Negative	Sputum	38	Male
L4.1.2/Haarlem	L4.1.2.1	Peru	Recent	BARCELONA	UVE Ciutat Barcelona	Pulmonary	Positive	Sputum	53	Male
L4.3/LAM	L4.3.2	Spain	Spanish-born	ESPLUGUES DE LLOBREGAT	UVE Barcelona Zona Sud	Pulmonary	Negative	Sputum	59	Male
L4.1.2/Haarlem	L4.1.2	Guatemala	Long-term	L'HOSPITALET DE LLOBREGAT	UVE Barcelona Zona Sud	Pulmonary	Negative	Bronchoaspirate	38	Male
L3/CAS	L3	India	Long-term	SANT JOAN DESPÍ	UVE Barcelona Zona Sud	Pulmonary	Negative	Sputum	43	Male
L4.10/PGG3	L4.10	Spain	Spanish-born	VILAFRANCA DEL PENEDÈS	UVE Barcelona Zona Sud	Pulmonary	Positive	Sputum	19	Male
L4.10/PGG3	L4.10	Colombia	Long-term	CORNELLÀ DE LLOBREGAT	UVE Barcelona Zona Sud	Pulmonary	Negative	Sputum	26	Male
L3/CAS	L3	Pakistan	Long-term	ESPLUGUES DE LLOBREGAT	UVE Barcelona Zona Sud	Extrapulmonary	Negative	N/A	29	Male
L3/CAS	L3	Pakistan	Long-term	L'HOSPITALET DE LLOBREGAT	UVE Barcelona Zona Sud	Extrapulmonary	Negative	N/A	31	Male
L4.3/LAM	L4.3.2	Spain	Spanish-born	CORNELLÀ DE LLOBREGAT	UVE Barcelona Zona Sud	Pulmonary	Positive	Sputum	51	Male
L4.3/LAM	L4.3.2	Morocco	Long-term	VILANOVA I LA GELTRÚ	UVE Barcelona Zona Sud	Extrapulmonary	Negative	N/A	31	Female
L4.3/LAM	L4.3.2	China	Long-term	CORNELLÀ DE LLOBREGAT	UVE Barcelona Zona Sud	Pulmonary	Negative	Sputum	19	Female
L4.3/LAM	L4.3.2	Spain	Spanish-born	CUBELLES	UVE Barcelona Zona Sud	Pulmonary	Negative	Bronchoaspirate	50	Male
L4.3/LAM	L4.3.2	Spain	Spanish-born	SANT FELIU DE LLOBREGAT	UVE Barcelona Zona Sud	Pulmonary	Negative	Sputum	61	Female
L4.3/LAM	L4.3.2	Spain	Spanish-born	CORNELLÀ DE LLOBREGAT	UVE Barcelona Zona Sud	Pulmonary	Positive	Sputum	36	Male
L4.1.2/Haarlem	L4.1.2.1	Italy	Long-term	CORNELLÀ DE LLOBREGAT	UVE Barcelona Zona Sud	Pulmonary	Negative	Sputum	48	Male
L4.3/LAM	L4.3.3	Venezuela	Recent	L'HOSPITALET DE LLOBREGAT	UVE Barcelona Zona Sud	Pulmonary	Positive	Sputum	23	Female
L4.1.2/Haarlem	L4.1.2.1	Spain	Spanish-born	CORNELLÀ DE LLOBREGAT	UVE Barcelona Zona Sud	Pulmonary	Negative	Bronchoaspirate	74	Female
L3/CAS	L3	Bolivia	Long-term	ESPLUGUES DE LLOBREGAT	UVE Barcelona Zona Sud	Pulmonary	Negative	Sputum	50	Male
L3/CAS	L3	Pakistan	Long-term	L'HOSPITALET DE LLOBREGAT	UVE Barcelona Zona Sud	Pulmonary	Negative	Bronchoaspirate	26	Female
L4.3/LAM	L4.3.2	Senegal	Long-term	CORNELLÀ DE LLOBREGAT	UVE Barcelona Zona Sud	Pulmonary	Negative	N/A	36	Male
L4.1.2/Haarlem	L4.1.2.1	Dominican Republic	Recent	L'HOSPITALET DE LLOBREGAT	UVE Barcelona Zona Sud	Pulmonary	Positive	Bronchoaspirate	65	Male
L3/CAS	L3	India	Long-term	L'HOSPITALET DE LLOBREGAT	UVE Barcelona Zona Sud	Pulmonary	Negative	Sputum	23	Female
L4.1.2/Haarlem	L4.1.2.1	Ecuador	Long-term	CORNELLÀ DE LLOBREGAT	UVE Barcelona Zona Sud	Pulmonary	Positive	Bronchoaspirate	27	Male
L4.1.2/Haarlem	L4.1.2.1	Spain	Spanish-born	SITGES	UVE Barcelona Zona Sud	Pulmonary	Positive	Sputum	56	Male
L1/EAI	L1.2.2	Pakistan	Long-term	L'HOSPITALET DE LLOBREGAT	UVE Barcelona Zona Sud	Pulmonary	Positive	Sputum	54	Male
L4.10/PGG3	L4.10	Morocco	Long-term	SANTA COLOMA DE QUERALT	UVE Catalunya Central	Extrapulmonary	Negative	N/A	15	Female
L3/CAS	L3	India	Long-term	L'HOSPITALET DE LLOBREGAT	UVE Barcelona Zona Sud	Pulmonary	Positive	Sputum	59	Male
L1/EAI	L1.1.3	Bangladesh	Long-term	BARCELONA	UVE Ciutat Barcelona	Pulmonary	Negative	N/A	29	Male
L3/CAS	L3	Pakistan	Long-term	BARCELONA	UVE Ciutat Barcelona	Pulmonary	Positive	N/A	22	Male
L4.3/LAM	L4.3.3	Honduras	Long-term	VILASSAR DE MAR	UVE Barcelonès Nord - Maresme	Pulmonary	Negative	Bronchoaspirate	35	Female
L4.1.2/Haarlem	L4.1.2	Morocco	Long-term	REUS	UVE Tarragona	Pulmonary	Negative	Bronchoaspirate	50	Male
L3/CAS	L3	Pakistan	Long-term	SANTA COLOMA DE GRAMENET	UVE Barcelonès Nord - Maresme	Pulmonary	Positive	Sputum	42	Male
L4.1.2/Haarlem	L4.1.2	Spain	Spanish-born	BLANES	UVE Girona	Pulmonary	Negative	Sputum	32	Female
L4.10/PGG3	L4.10	Romania	Recent	BARCELONA	UVE Ciutat Barcelona	Pulmonary	Positive	Sputum	32	Male
L4.1.2/Haarlem	L4.1.2.1	Spain	Spanish-born	REUS	UVE Tarragona	Pulmonary	Positive	Sputum	54	Male
L4.1.2/Haarlem	L4.1.2	Spain	Spanish-born	BLANES	UVE Girona	Pulmonary	Positive	Sputum	26	Female
L4.3/LAM	L4.3.3	Spain	Spanish-born	SANT POL DE MAR	UVE Girona	Pulmonary	Negative	Sputum	48	Female
L4.3/LAM	L4.3.4	Dominican Republic	Long-term	BARCELONA	UVE Ciutat Barcelona	Pulmonary	Positive	Sputum	32	Male
L4.3/LAM	L4.3.3	Spain	Spanish-born	BARCELONA	UVE Ciutat Barcelona	Pulmonary	Negative	N/A	69	Male
L4.3/LAM	L4.3.1	Morocco	Long-term	MATARÓ	UVE Barcelonès Nord - Maresme	Pulmonary	Negative	Sputum	75	Male
L4.10/PGG3	L4.10	Spain	Spanish-born	BARCELONA	UVE Ciutat Barcelona	Pulmonary	Negative	N/A	77	Male
L4.10/PGG3	L4.10	Spain	Spanish-born	REUS	UVE Tarragona	Pulmonary	Positive	Bronchoaspirate	61	Male
L4.3/LAM	L4.3.2	Ecuador	Long-term	REUS	UVE Tarragona	Pulmonary	Negative	Bronchoaspirate	77	Male
L4.3/LAM	L4.3.4	Senegal	Recent	MATARÓ	UVE Barcelonès Nord - Maresme	Pulmonary	Positive	Sputum	26	Male
L4.10/PGG3	L4.10	Morocco	Long-term	REUS	UVE Tarragona	Pulmonary	Positive	Sputum	37	Male
L3/CAS	L3	Pakistan	Long-term	MALGRAT DE MAR	UVE Girona	Pulmonary	Negative	Bronchoaspirate	59	Male
L4.1.2/Haarlem	L4.1.2	Spain	Spanish-born	LA RÀPITA	UVE Terres de l'Ebre	Extrapulmonary	Negative	N/A	33	Male
L4.10/PGG3	L4.10	Ecuador	Long-term	BARCELONA	UVE Ciutat Barcelona	Extrapulmonary	Negative	N/A	52	Male
L4.1.2/Haarlem	L4.1.2	Peru	Long-term	BARCELONA	UVE Ciutat Barcelona	Pulmonary	Negative	N/A	54	Female
L4.1.2/Haarlem	L4.1.2	Poland	Long-term	BARCELONA	UVE Ciutat Barcelona	Pulmonary	Negative	N/A	38	Male
L4.10/PGG3	L4.10	Morocco	Long-term	REUS	UVE Tarragona	Pulmonary	Negative	Sputum	32	Female
L4.1.2/Haarlem	L4.1.2	Morocco	Long-term	MATARÓ	UVE Barcelonès Nord - Maresme	Pulmonary	Negative	Sputum	42	Male
L4.3/LAM	L4.3.4	Spain	Spanish-born	BARCELONA	UVE Ciutat Barcelona	Pulmonary	Negative	N/A	88	Male
L3/CAS	L3	Nepal	Recent	BARCELONA	UVE Ciutat Barcelona	Extrapulmonary	Negative	N/A	21	Male
L4.10/PGG3	L4.10	Spain	Spanish-born	PINEDA DE MAR	UVE Girona	Pulmonary	Positive	Sputum	38	Female
L4.3/LAM	L4.3.2	Honduras	Recent	BADALONA	UVE Barcelonès Nord - Maresme	Pulmonary	Positive	Sputum	49	Female
L4.3/LAM	L4.3.1	Argentina	Long-term	MALGRAT DE MAR	UVE Girona	Pulmonary	Positive	Sputum	67	Male
L4.3/LAM	L4.3.2	Gambia	Long-term	MATARÓ	UVE Barcelonès Nord - Maresme	Pulmonary	Negative	N/A	30	Male
L4.1.2/Haarlem	L4.1.2	Spain	Spanish-born	PINEDA DE MAR	UVE Girona	Pulmonary	Negative	Sputum	35	Male
L4.3/LAM	L4.3.2	Dominican Republic	Long-term	BARCELONA	UVE Ciutat Barcelona	Pulmonary	Positive	Sputum	33	Male
L2/Beijing	L2.2	Peru	Recent	BARCELONA	UVE Ciutat Barcelona	Pulmonary	Negative	N/A	72	Male
L4.1.2/Haarlem	L4.1.2	Peru	Recent	SANT CELONI	UVE Vallesos	Pulmonary	Positive	Sputum	26	Male
L4.1.2/Haarlem	L4.1.2	Spain	Spanish-born	BARCELONA	UVE Ciutat Barcelona	Pulmonary	Negative	N/A	29	Female
L4.1.2/Haarlem	L4.1.2	Spain	Spanish-born	BLANES	UVE Girona	Pulmonary	Negative	Bronchoaspirate	41	Male
L4.1.2/Haarlem	L4.1.2	Spain	Spanish-born	REUS	UVE Tarragona	Pulmonary	Positive	Sputum	60	Male
L4.10/PGG3	L4.10	Gambia	Long-term	PREMIÀ DE MAR	UVE Barcelonès Nord - Maresme	Extrapulmonary	Negative	N/A	53	Male
L1/EAI	L1.2.2	Bangladesh	Long-term	BARCELONA	UVE Ciutat Barcelona	Extrapulmonary	Negative	N/A	25	Male
L4.3/LAM	L4.3.4.2	Gambia	Long-term	PINEDA DE MAR	UVE Girona	Pulmonary	Negative	Sputum	36	Male
L4.3/LAM	L4.3.3	Spain	Spanish-born	TARRAGONA	UVE Tarragona	Pulmonary	Negative	Sputum	69	Male
L4.10/PGG3	L4.10	Spain	Spanish-born	BARCELONA	UVE Ciutat Barcelona	Pulmonary	Negative	N/A	93	Female
L4.10/PGG3	L4.10	Peru	Long-term	BARCELONA	UVE Ciutat Barcelona	Pulmonary	Negative	N/A	28	Male
L4.3/LAM	L4.3.2	Spain	Spanish-born	BARCELONA	UVE Ciutat Barcelona	Pulmonary	Positive	Sputum	78	Female
L4.3/LAM	L4.3.3	Spain	Spanish-born	BARCELONA	UVE Ciutat Barcelona	Pulmonary	Negative	N/A	56	Male
L4.1.2/Haarlem	L4.1.2	Spain	Spanish-born	SANTA SUSANNA	UVE Girona	Pulmonary	Positive	Sputum	42	Male
L4.3/LAM	L4.3.1	Morocco	Long-term	MATARÓ	UVE Barcelonès Nord - Maresme	Extrapulmonary	Negative	N/A	40	Female
L4.10/PGG3	L4.10	Pakistan	Long-term	BARCELONA	UVE Ciutat Barcelona	Pulmonary	Negative	N/A	51	Male
L4.10/PGG3	L4.10	Pakistan	Long-term	BARCELONA	UVE Ciutat Barcelona	Extrapulmonary	Negative	N/A	51	Male
L4.3/LAM	L4.3.3	Italy	Long-term	BARCELONA	UVE Ciutat Barcelona	Pulmonary	Negative	N/A	40	Male
L2/Beijing	L2.2	India	Long-term	SANT ADRIÀ DE BESÒS	UVE Barcelonès Nord - Maresme	Extrapulmonary	Negative	N/A	45	Male
L4.3/LAM	L4.3.3	Spain	Spanish-born	BARCELONA	UVE Ciutat Barcelona	Pulmonary	Negative	N/A	67	Female
L4.1.2/Haarlem	L4.1.2.1	Spain	Spanish-born	BARCELONA	UVE Ciutat Barcelona	Pulmonary	Negative	N/A	90	Male
L3/CAS	L3	Pakistan	Long-term	BARCELONA	UVE Ciutat Barcelona	Extrapulmonary	Negative	N/A	37	Male
L4.3/LAM	L4.3.2	Peru	Long-term	L'HOSPITALET DE LLOBREGAT	UVE Barcelona Zona Sud	Pulmonary	Negative	N/A	34	Female
L4.3/LAM	L4.3.3	Argentina	Recent	CALELLA	UVE Girona	Pulmonary	Positive	Sputum	26	Male
L4.1.2/Haarlem	L4.1.2	Spain	Spanish-born	ARGENTONA	UVE Barcelonès Nord - Maresme	Pulmonary	Negative	Bronchoaspirate	65	Male
L4.10/PGG3	L4.10	Spain	Spanish-born	MATARÓ	UVE Barcelonès Nord - Maresme	Pulmonary	Negative	Sputum	60	Female
L4.10/PGG3	L4.10	Morocco	Long-term	BARCELONA	UVE Ciutat Barcelona	Pulmonary	Negative	N/A	76	Female
L4.3/LAM	L4.3.2	Morocco	Recent	MATARÓ	UVE Barcelonès Nord - Maresme	Pulmonary	Negative	N/A	28	Male
L4.10/PGG3	L4.10	Morocco	Long-term	REUS	UVE Tarragona	Pulmonary	Negative	Bronchoaspirate	20	Female
L3/CAS	L3	Pakistan	Long-term	BARCELONA	UVE Ciutat Barcelona	Pulmonary	Negative	N/A	50	Male
L4.1.2/Haarlem	L4.1.2	Morocco	Long-term	MATARÓ	UVE Barcelonès Nord - Maresme	Pulmonary	Negative	Sputum	69	Male
L4.1.2/Haarlem	L4.1.2	Spain	Spanish-born	BARCELONA	UVE Ciutat Barcelona	Pulmonary	Positive	Sputum	30	Female
L4.1.2/Haarlem	L4.1.2	Mali	Long-term	MATARÓ	UVE Barcelonès Nord - Maresme	Pulmonary	Negative	N/A	41	Male
L4.1.2/Haarlem	L4.1.2	Bolivia	Long-term	BARCELONA	UVE Ciutat Barcelona	Pulmonary	Negative	N/A	19	Male
L4.3/LAM	L4.3.4	Spain	Spanish-born	VILASSAR DE DALT	UVE Barcelonès Nord - Maresme	Pulmonary	Negative	Sputum	69	Male
L4.10/PGG3	L4.10	Spain	Spanish-born	REUS	UVE Tarragona	Pulmonary	Positive	Sputum	53	Male
L4.10/PGG3	L4.10	Spain	Spanish-born	REUS	UVE Tarragona	Pulmonary	Positive	Sputum	40	Male
L4.3/LAM	L4.3.1	Morocco	Long-term	REUS	UVE Tarragona	Pulmonary	Positive	Bronchoaspirate	29	Female
L4.3/LAM	L4.3.4	Pakistan	Long-term	TORDERA	UVE Girona	Pulmonary	Positive	Sputum	29	Male
L4.3/LAM	L4.3.2	Spain	Spanish-born	BARCELONA	UVE Ciutat Barcelona	Pulmonary	Positive	Sputum	63	Male
L4.3/LAM	L4.3.2	Spain	Spanish-born	BADALONA	UVE Barcelonès Nord - Maresme	Pulmonary	Negative	Sputum	32	Male
L4.3/LAM	L4.3.3	Peru	Long-term	BARCELONA	UVE Ciutat Barcelona	Pulmonary	Positive	Sputum	19	Male
L4.10/PGG3	L4.10	Morocco	Long-term	MATARÓ	UVE Barcelonès Nord - Maresme	Extrapulmonary	Negative	N/A	26	Female
L4.1.2/Haarlem	L4.1.2	Peru	Recent	SANT FELIU DE LLOBREGAT	UVE Barcelona Zona Sud	Pulmonary	Negative	Sputum	31	Male
L4.1.2/Haarlem	L4.1.2	Dominican Republic	Long-term	BARCELONA	UVE Ciutat Barcelona	Pulmonary	Positive	Sputum	32	Male
L3/CAS	L3	Pakistan	Long-term	SANT ADRIÀ DE BESÒS	UVE Barcelonès Nord - Maresme	Pulmonary	Negative	Sputum	28	Male
L4.1.2/Haarlem	L4.1.2.1	Peru	Long-term	BARCELONA	UVE Ciutat Barcelona	Pulmonary	Positive	Sputum	21	Male
L4.1.2/Haarlem	L4.1.2	Spain	Spanish-born	BARCELONA	UVE Ciutat Barcelona	Pulmonary	Negative	N/A	57	Male
L4.10/PGG3	L4.10	Spain	Spanish-born	REUS	UVE Tarragona	Pulmonary	Negative	Bronchoaspirate	53	Male
L4.1.2/Haarlem	L4.1.2	Morocco	Long-term	TOSSA DE MAR	UVE Girona	Pulmonary	Positive	Sputum	79	Female
L3/CAS	L3	Bangladesh	Long-term	BARCELONA	UVE Ciutat Barcelona	Pulmonary	Negative	N/A	57	Male
L2/Beijing	L2.2.10	Uzbekistan	Long-term	LLORET DE MAR	UVE Girona	Pulmonary	Positive	Sputum	39	Male
L4.10/PGG3	L4.10	Romania	Long-term	MONT-ROIG DEL CAMP	UVE Tarragona	Pulmonary	Positive	Sputum	25	Male
L4.1.2/Haarlem	L4.1.2	Peru	Recent	BARCELONA	UVE Ciutat Barcelona	Pulmonary	Negative	N/A	34	Female
L4.3/LAM	L4.3.3	Spain	Spanish-born	BARCELONA	UVE Ciutat Barcelona	Pulmonary	Positive	Sputum	54	Male
L4.10/PGG3	L4.10	Spain	Spanish-born	SANT CELONI	UVE Vallesos	Pulmonary	Positive	Bronchoaspirate	53	Male
L4.10/PGG3	L4.10	Spain	Spanish-born	MONT-ROIG DEL CAMP	UVE Tarragona	Pulmonary	Negative	N/A	2	Male
L4.3/LAM	L4.3.3	Spain	Spanish-born	BARCELONA	UVE Ciutat Barcelona	Extrapulmonary	Negative	N/A	87	Female
L4.1.2/Haarlem	L4.1.2	Spain	Spanish-born	MÓRA D'EBRE	UVE Terres de l'Ebre	Pulmonary	Negative	Bronchoaspirate	52	Male
L4.3/LAM	L4.3.2	Morocco	Long-term	MATARÓ	UVE Barcelonès Nord - Maresme	Pulmonary	Negative	Bronchoaspirate	67	Male
L4.3/LAM	L4.3.3	Spain	Spanish-born	BARCELONA	UVE Ciutat Barcelona	Extrapulmonary	Negative	N/A	78	Male
L3/CAS	L3	Pakistan	Long-term	BARCELONA	UVE Ciutat Barcelona	Extrapulmonary	Negative	N/A	53	Male
L4.10/PGG3	L4.10	Portugal	Long-term	BARCELONA	UVE Ciutat Barcelona	Pulmonary	Negative	N/A	60	Male
L4.1.2/Haarlem	L4.1.2	Spain	Spanish-born	BLANES	UVE Girona	Extrapulmonary	Negative	N/A	76	Female
L4.3/LAM	L4.3.4	India	Long-term	BARCELONA	UVE Ciutat Barcelona	Pulmonary	Positive	Sputum	37	Male
L4.10/PGG3	L4.10	Morocco	Long-term	MATARÓ	UVE Barcelonès Nord - Maresme	Pulmonary	Negative	Bronchoaspirate	23	Male
L4.3/LAM	L4.3.3	Kazakhstan	Recent	LLORET DE MAR	UVE Girona	Pulmonary	Negative	Sputum	64	Female
L3/CAS	L3	Spain	Spanish-born	BARCELONA	UVE Ciutat Barcelona	Pulmonary	Negative	N/A	61	Male
L3/CAS	L3	Pakistan	Long-term	BARCELONA	UVE Ciutat Barcelona	Pulmonary	Negative	N/A	33	Female
L4.3/LAM	L4.3.2	Spain	Spanish-born	CAMBRILS	UVE Tarragona	Pulmonary	Negative	Sputum	44	Female
L3/CAS	L3.1.2	India	Long-term	BARCELONA	UVE Ciutat Barcelona	Extrapulmonary	Negative	N/A	48	Male
L4.1.2/Haarlem	L4.1.2.1	Spain	Spanish-born	BARCELONA	UVE Ciutat Barcelona	Pulmonary	Positive	Sputum	46	Male
L1/EAI	L1.2.2	Pakistan	Long-term	BARCELONA	UVE Ciutat Barcelona	Pulmonary	Negative	N/A	69	Male
L4.3/LAM	L4.3.2	Morocco	Recent	SANT ANTONI DE VILAMAJOR	UVE Vallesos	Pulmonary	Positive	Sputum	37	Male
L4.1.2/Haarlem	L4.1.2.1	Spain	Spanish-born	RIUDOMS	UVE Tarragona	Extrapulmonary	Negative	N/A	81	Male
L4.1.2/Haarlem	L4.1.2.1	Colombia	Recent	MATARÓ	UVE Barcelonès Nord - Maresme	Extrapulmonary	Positive	N/A	43	Male
L3/CAS	L3.1.2	Pakistan	Long-term	TORDERA	UVE Girona	Extrapulmonary	Negative	N/A	22	Male
L4.3/LAM	L4.3.4.2	Venezuela	Long-term	BARCELONA	UVE Ciutat Barcelona	Pulmonary	Negative	N/A	16	Male
L4.10/PGG3	L4.10	Spain	Spanish-born	MATARÓ	UVE Barcelonès Nord - Maresme	Pulmonary	Negative	Sputum	53	Male
L4.3/LAM	L4.3.3	Colombia	Recent	BARCELONA	UVE Ciutat Barcelona	Pulmonary	Negative	N/A	21	Female
L4.1.2/Haarlem	L4.1.2.1	Morocco	Long-term	PINEDA DE MAR	UVE Girona	Pulmonary	Negative	Sputum	78	Male
L4.3/LAM	L4.3.4.2	Senegal	Long-term	MATARÓ	UVE Barcelonès Nord - Maresme	Extrapulmonary	Negative	N/A	33	Male
L4.1.2/Haarlem	L4.1.2.1	Spain	Spanish-born	SANT ADRIÀ DE BESÒS	UVE Barcelonès Nord - Maresme	Extrapulmonary	Negative	N/A	71	Female
L4.10/PGG3	L4.10	Spain	Spanish-born	REUS	UVE Tarragona	Extrapulmonary	Negative	N/A	85	Female
L4.3/LAM	L4.3.3	Honduras	Long-term	BARCELONA	UVE Ciutat Barcelona	Pulmonary	Negative	N/A	42	Male
L2/Beijing	L2.2	Spain	Spanish-born	BARCELONA	UVE Ciutat Barcelona	Pulmonary	Negative	N/A	64	Male
L1/EAI	L1.2.2	Pakistan	Long-term	BARCELONA	UVE Ciutat Barcelona	Pulmonary	Positive	Sputum	38	Male
L4.1.2/Haarlem	L4.1.2.1	Peru	Long-term	BARCELONA	UVE Ciutat Barcelona	Pulmonary	Positive	Sputum	87	Male
L4.10/PGG3	L4.10	Pakistan	Long-term	BARCELONA	UVE Ciutat Barcelona	Pulmonary	Positive	Sputum	44	Male
L3/CAS	L3	Pakistan	Recent	BADALONA	UVE Barcelonès Nord - Maresme	Extrapulmonary	Negative	N/A	24	Female
L4.1.2/Haarlem	L4.1.2.1	Romania	Long-term	CAMBRILS	UVE Tarragona	Pulmonary	Positive	Sputum	53	Female
L4.3/LAM	L4.3.2	Spain	Spanish-born	VALLIRANA	UVE Barcelona Zona Sud	Pulmonary	Positive	Bronchoaspirate	29	Female
L4.3/LAM	L4.3.3	Morocco	Recent	VILASSAR DE DALT	UVE Barcelonès Nord - Maresme	Pulmonary	Positive	Bronchoaspirate	31	Male
L4.1.2/Haarlem	L4.1.2.1	Spain	Spanish-born	REUS	UVE Tarragona	Pulmonary	Positive	Sputum	71	Male
L4.10/PGG3	L4.10	China	Long-term	REUS	UVE Tarragona	Pulmonary	Negative	Bronchoaspirate	31	Male
L3/CAS	L3	Pakistan	Long-term	BARCELONA	UVE Ciutat Barcelona	Pulmonary	Negative	N/A	25	Male
L4.3/LAM	L4.3.4.2	Gambia	Long-term	PINEDA DE MAR	UVE Girona	Pulmonary	Positive	Sputum	20	Male
L4.10/PGG3	L4.10	Senegal	Long-term	BARCELONA	UVE Ciutat Barcelona	Pulmonary	Positive	Sputum	49	Male
L4.10/PGG3	L4.10	Colombia	Recent	BARCELONA	UVE Ciutat Barcelona	Pulmonary	Negative	N/A	64	Male
L4.1.2/Haarlem	L4.1.2.1	Morocco	Long-term	PINEDA DE MAR	UVE Girona	Extrapulmonary	Negative	N/A	37	Male
L4.3/LAM	L4.3.2	Spain	Spanish-born	BARCELONA	UVE Ciutat Barcelona	Pulmonary	Negative	N/A	70	Male
L4.10/PGG3	L4.10	Honduras	Long-term	BARCELONA	UVE Ciutat Barcelona	Extrapulmonary	Negative	N/A	29	Male
L4.3/LAM	L4.3.4.2	Spain	Spanish-born	REUS	UVE Tarragona	Pulmonary	Negative	Sputum	48	Male
L4.10/PGG3	L4.10	Spain	Spanish-born	CALELLA	UVE Girona	Extrapulmonary	Negative	N/A	43	Female
L4.3/LAM	L4.3.4.2	Spain	Spanish-born	TARRAGONA	UVE Tarragona	Pulmonary	Negative	Bronchoaspirate	68	Female
L4.3/LAM	L4.3.4	Senegal	Long-term	TERRASSA	UVE Vallesos	Pulmonary	Positive	Sputum	43	Male
L4.1.2/Haarlem	L4.1.2	Spain	Spanish-born	TERRASSA	UVE Vallesos	Pulmonary	Negative	Bronchoalveolar lavage	44	Male
L4.3/LAM	L4.3.2	Morocco	Long-term	TERRASSA	UVE Vallesos	Pulmonary	Positive	Sputum	21	Male
L4.1.2/Haarlem	L4.1.2	Spain	Spanish-born	SANT CELONI	UVE Vallesos	Pulmonary	Positive	Bronchoaspirate	41	Male
L4.1.2/Haarlem	L4.1.2	Colombia	Long-term	SANT ESTEVE SESROVIRES	UVE Barcelona Zona Sud	Pulmonary	Positive	Sputum	36	Male
L4.10/PGG3	L4.10	Morocco	Long-term	TERRASSA	UVE Vallesos	Pulmonary	Positive	Sputum	23	Male
L4.3/LAM	L4.3.4	Spain	Spanish-born	TERRASSA	UVE Vallesos	Pulmonary	Negative	Bronchoaspirate	76	Male
L3/CAS	L3	Morocco	Long-term	SANT CUGAT DEL VALLÈS	UVE Vallesos	Pulmonary	Negative	Bronchoaspirate	49	Male
L4.3/LAM	L4.3.4	Spain	Spanish-born	SANT CUGAT DEL VALLÈS	UVE Vallesos	Extrapulmonary	Positive	N/A	79	Female
L4.10/PGG3	L4.10	Morocco	Long-term	TERRASSA	UVE Vallesos	Extrapulmonary	Negative	N/A	23	Male
L4.3/LAM	L4.3.3	Morocco	Long-term	TERRASSA	UVE Vallesos	Extrapulmonary	Negative	N/A	50	Female
L4.1.2/Haarlem	L4.1.2	Romania	Recent	TERRASSA	UVE Vallesos	Pulmonary	Negative	Bronchoalveolar lavage	47	Male
L4.1.2/Haarlem	L4.1.2	Dominican Republic	Long-term	TERRASSA	UVE Vallesos	Pulmonary	Positive	N/A	26	Female
L1/EAI	L1.1.2	Morocco	Long-term	SANT CUGAT DEL VALLÈS	UVE Vallesos	Extrapulmonary	Negative	N/A	38	Male
L4.10/PGG3	L4.10	Spain	Spanish-born	VILADECAVALLS	UVE Vallesos	Pulmonary	Negative	N/A	45	Male
L4.3/LAM	L4.3.2	Morocco	Long-term	TERRASSA	UVE Vallesos	Extrapulmonary	Negative	N/A	35	Female
L3/CAS	L3	Pakistan	Recent	ESPARREGUERA	UVE Barcelona Zona Sud	Pulmonary	Positive	Sputum	22	Female
L4.1.2/Haarlem	L4.1.2	Bolivia	Long-term	SABADELL	UVE Vallesos	Pulmonary	Positive	Sputum	52	Female
L4.10/PGG3	L4.10	Spain	Spanish-born	RUBÍ	UVE Vallesos	Pulmonary	Positive	Sputum	75	Male
L3/CAS	L3	Pakistan	Long-term	RUBÍ	UVE Vallesos	Extrapulmonary	Negative	N/A	60	Male
L4.3/LAM	L4.3.3	Russia	Long-term	LA ROCA DEL VALLÈS	UVE Vallesos	Pulmonary	Negative	Bronchoalveolar lavage	50	Male
L4.10/PGG3	L4.10	Morocco	Long-term	TERRASSA	UVE Vallesos	Pulmonary	Positive	Sputum	24	Male
L4.10/PGG3	L4.10	Spain	Spanish-born	TERRASSA	UVE Vallesos	Pulmonary	Negative	N/A	69	Male
L4.1.2/Haarlem	L4.1.2	Bolivia	Long-term	SANT CUGAT DEL VALLÈS	UVE Vallesos	Pulmonary	Positive	Sputum	22	Female
L4.3/LAM	L4.3.1	Morocco	Long-term	MARTORELL	UVE Barcelona Zona Sud	Extrapulmonary	Negative	N/A	24	Male
L4.1.2/Haarlem	L4.1.2	Morocco	Long-term	RUBÍ	UVE Vallesos	Pulmonary	Positive	Sputum	29	Male
L4.3/LAM	L4.3.3	Venezuela	Recent	SANT ESTEVE SESROVIRES	UVE Barcelona Zona Sud	Pulmonary	Negative	Bronchoalveolar lavage	26	Male
L4.10/PGG3	L4.10	Morocco	Long-term	TERRASSA	UVE Vallesos	Pulmonary	Positive	Bronchoaspirate	60	Male
L4.3/LAM	L4.3.2	Spain	Spanish-born	TERRASSA	UVE Vallesos	Pulmonary	Negative	Sputum	71	Male
L4.10/PGG3	L4.10	Spain	Spanish-born	TERRASSA	UVE Vallesos	Pulmonary	Positive	Bronchoaspirate	69	Male
L4.1.2/Haarlem	L4.1.2.1	Spain	Spanish-born	RUBÍ	UVE Vallesos	Pulmonary	Positive	Sputum	76	Male
L4.10/PGG3	L4.10	Morocco	Long-term	TERRASSA	UVE Vallesos	Pulmonary	Positive	Sputum	43	Male
L4.3/LAM	L4.3.3	Paraguay	Recent	TERRASSA	UVE Vallesos	Pulmonary	Negative	Sputum	28	Male
L4.3/LAM	L4.3.3	Nicaragua	Long-term	TERRASSA	UVE Vallesos	Extrapulmonary	Negative	N/A	54	Female
L4.1.2/Haarlem	L4.1.2.1	Gambia	Long-term	MARTORELL	UVE Barcelona Zona Sud	Pulmonary	Positive	Sputum	25	Male
L3/CAS	L3	Morocco	Recent	TERRASSA	UVE Vallesos	Pulmonary	Positive	Sputum	78	Male
L4.3/LAM	L4.3.2	Morocco	Long-term	TERRASSA	UVE Vallesos	Pulmonary	Positive	Sputum	34	Male
L4.3/LAM	L4.3.1	Morocco	Long-term	OLESA DE MONTSERRAT	UVE Barcelona Zona Sud	Pulmonary	Positive	Sputum	33	Male
L2/Beijing	L2.2.3	Spain	Spanish-born	RUBÍ	UVE Vallesos	Pulmonary	Positive	Sputum	28	Male
L4.3/LAM	L4.3.4.2	Spain	Spanish-born	TERRASSA	UVE Vallesos	Extrapulmonary	Positive	Bronchoaspirate	85	Male
L4.10/PGG3	L4.10	Spain	Spanish-born	OLESA DE MONTSERRAT	UVE Barcelona Zona Sud	Pulmonary	Positive	Sputum	52	Male
L4.3/LAM	L4.3.3	Spain	Spanish-born	TERRASSA	UVE Vallesos	Pulmonary	Positive	Sputum	50	Male
L4.3/LAM	L4.3.1	Morocco	Recent	BADIA DEL VALLÈS	UVE Vallesos	Pulmonary	Negative	Sputum	70	Male
L4.10/PGG3	L4.10	Bolivia	Long-term	SANT CUGAT DEL VALLÈS	UVE Vallesos	Pulmonary	Negative	Sputum	42	Male
L4.3/LAM	L4.3.1	Morocco	Long-term	SANT ESTEVE SESROVIRES	UVE Barcelona Zona Sud	Pulmonary	Positive	Sputum	29	Male
L4.10/PGG3	L4.10	Spain	Spanish-born	TERRASSA	UVE Vallesos	Pulmonary	Positive	Sputum	41	Male
L4.1.2/Haarlem	L4.1.2.1	Morocco	Long-term	SANT CUGAT DEL VALLÈS	UVE Vallesos	Pulmonary	Positive	Sputum	33	Male
L4.1.2/Haarlem	L4.1.2.1	Morocco	Long-term	TERRASSA	UVE Vallesos	Pulmonary	Negative	Bronchoaspirate	47	Male
L4.1.2/Haarlem	L4.1.2	Dominican Republic	Long-term	BARCELONA	UVE Ciutat Barcelona	Extrapulmonary	Negative	N/A	43	Female
L4.3/LAM	L4.3.3	Venezuela	Long-term	BARCELONA	UVE Ciutat Barcelona	Extrapulmonary	Negative	N/A	69	Male
L4.3/LAM	L4.3.2	Argentina	Recent	BARCELONA	UVE Ciutat Barcelona	Pulmonary	Positive	Sputum	30	Female
L4.10/PGG3	L4.10	Spain	Spanish-born	BARCELONA	UVE Ciutat Barcelona	Pulmonary	Negative	N/A	85	Female
L1/EAI	L1.2.2	India	Long-term	BARCELONA	UVE Ciutat Barcelona	Extrapulmonary	Negative	N/A	38	Male
L4.3/LAM	L4.3.2	Spain	Spanish-born	GRANOLLERS	UVE Vallesos	Extrapulmonary	Negative	N/A	70	Female
L4.10/PGG3	L4.10	Ecuador	Long-term	BARCELONA	UVE Ciutat Barcelona	Pulmonary	Negative	N/A	42	Male
L4.3/LAM	L4.3.2	Morocco	Long-term	BARCELONA	UVE Ciutat Barcelona	Pulmonary	Negative	N/A	33	Male
L4.1.2/Haarlem	L4.1.2.1	Bolivia	Long-term	BARCELONA	UVE Ciutat Barcelona	Extrapulmonary	Negative	N/A	30	Male
L4.3/LAM	L4.3.2	Spain	Spanish-born	BARCELONA	UVE Ciutat Barcelona	Pulmonary	Negative	N/A	79	Male
L4.3/LAM	L4.3.2	Spain	Spanish-born	BARCELONA	UVE Ciutat Barcelona	Pulmonary	Negative	N/A	57	Male
L4.10/PGG3	L4.10	Colombia	Long-term	BARCELONA	UVE Ciutat Barcelona	Pulmonary	Positive	Sputum	42	Male
L4.3/LAM	L4.3.2	Spain	Spanish-born	BARCELONA	UVE Ciutat Barcelona	Extrapulmonary	Negative	N/A	68	Female
L4.1.2/Haarlem	L4.1.2	Spain	Spanish-born	BADALONA	UVE Barcelonès Nord - Maresme	Pulmonary	Positive	Sputum	36	Male
L4.3/LAM	L4.3.1	Morocco	Long-term	TARRAGONA	UVE Tarragona	Extrapulmonary	Negative	N/A	39	Female
L1/EAI	L1.2.1	Philippines	Long-term	BARCELONA	UVE Ciutat Barcelona	Pulmonary	Positive	Sputum	41	Female
L4.10/PGG3	L4.10	Spain	Spanish-born	BARCELONA	UVE Ciutat Barcelona	Pulmonary	Negative	N/A	62	Male
L4.10/PGG3	L4.10	Spain	Spanish-born	BARCELONA	UVE Ciutat Barcelona	Pulmonary	Negative	N/A	19	Female
L4.10/PGG3	L4.10	Spain	Spanish-born	BARCELONA	UVE Ciutat Barcelona	Pulmonary	Positive	Sputum	89	Male
L4.10/PGG3	L4.10	Guinea-Bissau	Long-term	BARCELONA	UVE Ciutat Barcelona	Extrapulmonary	Negative	N/A	20	Male
L4.3/LAM	L4.3.3	Colombia	Recent	BARCELONA	UVE Ciutat Barcelona	Pulmonary	Positive	Sputum	37	Female
L2/Beijing	L2.2	China	Long-term	SANT CUGAT DEL VALLÈS	UVE Vallesos	Pulmonary	Negative	Sputum	24	Male
L3/CAS	L3	Nepal	Long-term	BADALONA	UVE Barcelonès Nord - Maresme	Pulmonary	Negative	Bronchoaspirate	52	Female
L4.10/PGG3	L4.10	Spain	Spanish-born	BARCELONA	UVE Ciutat Barcelona	Extrapulmonary	Negative	N/A	69	Male
L4.3/LAM	L4.3.4.2	Spain	Spanish-born	BARCELONA	UVE Ciutat Barcelona	Pulmonary	Positive	Sputum	48	Female
L3/CAS	L3	Pakistan	Recent	BARCELONA	UVE Ciutat Barcelona	Extrapulmonary	Negative	N/A	32	Female
L2/Beijing	L2.2	Spain	Spanish-born	BARCELONA	UVE Ciutat Barcelona	Pulmonary	Positive	Sputum	20	Male
L4.3/LAM	L4.3.2	Spain	Spanish-born	MONTCADA I REIXAC	UVE Vallesos	Pulmonary	Negative	Sputum	29	Male
L4.3/LAM	L4.3.4	Spain	Spanish-born	VILADECANS	UVE Barcelona Zona Sud	Pulmonary	Positive	Bronchoalveolar lavage	36	Female
L4.3/LAM	L4.3.2	Spain	Spanish-born	EL PRAT DE LLOBREGAT	UVE Barcelona Zona Sud	Pulmonary	Negative	N/A	17	Female
L4.3/LAM	L4.3.2	Honduras	Long-term	BARCELONA	UVE Ciutat Barcelona	Pulmonary	Negative	N/A	32	Male
L4.10/PGG3	L4.10	Spain	Spanish-born	BARCELONA	UVE Ciutat Barcelona	Pulmonary	Positive	Sputum	89	Male
L4.10/PGG3	L4.10	Spain	Spanish-born	BARCELONA	UVE Ciutat Barcelona	Extrapulmonary	Negative	N/A	78	Male
L4.3/LAM	L4.3.2	Spain	Spanish-born	L'HOSPITALET DE LLOBREGAT	UVE Barcelona Zona Sud	Pulmonary	Negative	N/A	6	Female
L4.3/LAM	L4.3.2	Argentina	Long-term	BARCELONA	UVE Ciutat Barcelona	Pulmonary	Negative	N/A	68	Male
L4.3/LAM	L4.3.2	Uruguay	Long-term	TONA	UVE Catalunya Central	Pulmonary	Negative	Bronchoaspirate	25	Female
L3/CAS	L3	Pakistan	Long-term	BARCELONA	UVE Ciutat Barcelona	Extrapulmonary	Negative	N/A	22	Male
L4.1.2/Haarlem	L4.1.2	Spain	Spanish-born	EL VENDRELL	UVE Tarragona	Pulmonary	Positive	Bronchoaspirate	77	Male
L4.10/PGG3	L4.10	Mali	Long-term	SANTA PERPÈTUA DE MOGODA	UVE Vallesos	Extrapulmonary	Negative	N/A	28	Male
L4.10/PGG3	L4.10	Paraguay	Long-term	SANTA COLOMA DE GRAMENET	UVE Barcelonès Nord - Maresme	Extrapulmonary	Negative	N/A	59	Male
L2/Beijing	L2.2.5	Peru	Long-term	BARCELONA	UVE Ciutat Barcelona	Pulmonary	Negative	N/A	23	Female
L4.3/LAM	L4.3.2	Spain	Spanish-born	PARETS DEL VALLÈS	UVE Vallesos	Pulmonary	Negative	N/A	70	Male
L4.3/LAM	L4.3.3	Senegal	Long-term	BARCELONA	UVE Ciutat Barcelona	Pulmonary	Positive	Sputum	33	Female
L4.10/PGG3	L4.10	Spain	Spanish-born	BARCELONA	UVE Ciutat Barcelona	Pulmonary	Positive	N/A	90	Female
L4.1.2/Haarlem	L4.1.2	Spain	Spanish-born	BARCELONA	UVE Ciutat Barcelona	Pulmonary	Negative	N/A	25	Male
L4.3/LAM	L4.3.2	Ecuador	Recent	BARCELONA	UVE Ciutat Barcelona	Pulmonary	Negative	N/A	28	Male
L4.1.2/Haarlem	L4.1.2.1	Peru	Recent	BARCELONA	UVE Ciutat Barcelona	Pulmonary	Negative	N/A	35	Male
L3/CAS	L3	Pakistan	Long-term	BARCELONA	UVE Ciutat Barcelona	Extrapulmonary	Negative	N/A	59	Male
L4.10/PGG3	L4.10	Spain	Spanish-born	BARCELONA	UVE Ciutat Barcelona	Extrapulmonary	Negative	N/A	68	Male
L4.1.2/Haarlem	L4.1.2.1	Colombia	Recent	BARCELONA	UVE Ciutat Barcelona	Extrapulmonary	Negative	N/A	19	Female
L4.1.2/Haarlem	L4.1.2	Spain	Spanish-born	LES MASIES DE RODA	UVE Catalunya Central	Pulmonary	Negative	Bronchoaspirate	72	Male
L3/CAS	L3	Pakistan	Long-term	BARCELONA	UVE Ciutat Barcelona	Extrapulmonary	Negative	N/A	26	Female
L4.3/LAM	L4.3.1	Morocco	Long-term	L'HOSPITALET DE LLOBREGAT	UVE Barcelona Zona Sud	Pulmonary	Negative	Sputum	57	Male
L4.3/LAM	L4.3.3	Bolivia	Recent	BARCELONA	UVE Ciutat Barcelona	Pulmonary	Negative	N/A	25	Male
L4.1.2/Haarlem	L4.1.2.1	Morocco	Long-term	VIC	UVE Catalunya Central	Extrapulmonary	Negative	N/A	61	Female
L4.3/LAM	L4.3.4.2	Spain	Spanish-born	BARCELONA	UVE Ciutat Barcelona	Pulmonary	Negative	N/A	64	Female
L4.3/LAM	L4.3.1	Argentina	Long-term	BARCELONA	UVE Ciutat Barcelona	Pulmonary	Positive	N/A	76	Male
L4.3/LAM	L4.3.2	Morocco	Long-term	BARCELONA	UVE Ciutat Barcelona	Pulmonary	Positive	Sputum	44	Male
L4.3/LAM	L4.3.4.1	Brazil	Spanish-born	BARCELONA	UVE Ciutat Barcelona	Extrapulmonary	Negative	N/A	35	Male
L4.10/PGG3	L4.10	Peru	Long-term	BARCELONA	UVE Ciutat Barcelona	Pulmonary	Positive	N/A	49	Male
L4.10/PGG3	L4.10	Romania	Long-term	BORDILS	UVE Girona	Pulmonary	Positive	Bronchoalveolar lavage	32	Male
L4.3/LAM	L4.3.2	Peru	Long-term	BARCELONA	UVE Ciutat Barcelona	Pulmonary	Positive	Sputum	24	Male
L4.3/LAM	L4.3.4	Senegal	Long-term	BADALONA	UVE Barcelonès Nord - Maresme	Extrapulmonary	Negative	N/A	28	Male
L4.1.2/Haarlem	L4.1.2	Spain	Spanish-born	MONTCADA I REIXAC	UVE Vallesos	Pulmonary	Negative	Sputum	61	Male
L4.1.2/Haarlem	L4.1.2	Spain	Spanish-born	BARCELONA	UVE Ciutat Barcelona	Pulmonary	Positive	Sputum	73	Male
L4.3/LAM	L4.3	Morocco	Long-term	TERRASSA	UVE Vallesos	Pulmonary	Negative	Sputum	34	Female
L4.10/PGG3	L4.10	Peru	Recent	BARCELONA	UVE Ciutat Barcelona	Pulmonary	Positive	Sputum	21	Male
L4.1.2/Haarlem	L4.1.2.1	Gambia	Recent	SANT SALVADOR DE GUARDIOLA	UVE Catalunya Central	Pulmonary	Negative	Sputum	17	Male
L4.3/LAM	L4.3.3	Spain	Spanish-born	BARCELONA	UVE Ciutat Barcelona	Pulmonary	Positive	Sputum	78	Female
L4.1.2/Haarlem	L4.1.2	Spain	Spanish-born	BARCELONA	UVE Ciutat Barcelona	Pulmonary	Positive	Sputum	51	Male
L4.10/PGG3	L4.10	Spain	Spanish-born	SANT QUIRZE SAFAJA	UVE Catalunya Central	Pulmonary	Positive	Sputum	58	Female
L4.10/PGG3	L4.10	Morocco	Long-term	CANOVELLES	UVE Vallesos	Extrapulmonary	Negative	N/A	79	Female
L2/Beijing	L2.2.7	China	Long-term	ROSES	UVE Girona	Pulmonary	Negative	Sputum	51	Female
L4.10/PGG3	L4.10	Spain	Spanish-born	TORROELLA DE MONTGRÍ	UVE Girona	Pulmonary	Positive	Sputum	69	Male
L1/EAI	L1.1.1	Gambia	Long-term	FIGUERES	UVE Girona	Extrapulmonary	Negative	N/A	38	Male
L4.3/LAM	L4.3.4	Spain	Spanish-born	FIGUERES	UVE Girona	Pulmonary	Negative	Bronchoaspirate	26	Female
L4.3/LAM	L4.3.4	Morocco	Long-term	FIGUERES	UVE Girona	Extrapulmonary	Negative	N/A	49	Female
L4.10/PGG3	L4.10	Spain	Spanish-born	ROSES	UVE Girona	Pulmonary	Negative	Bronchoaspirate	85	Male
L4.3/LAM	L4.3.4	Morocco	Recent	BARCELONA	UVE Ciutat Barcelona	Pulmonary	Negative	N/A	28	Male
L3/CAS	L3	Pakistan	Long-term	AMPOSTA	UVE Terres de l'Ebre	Pulmonary	Positive	Sputum	24	Male
L4.1.2/Haarlem	L4.1.2	Morocco	Long-term	MANRESA	UVE Catalunya Central	Pulmonary	Positive	Sputum	30	Male
L4.1.2/Haarlem	L4.1.2	Bolivia	Long-term	BARCELONA	UVE Ciutat Barcelona	Extrapulmonary	Negative	N/A	41	Female
L4.3/LAM	L4.3.2	Morocco	Long-term	BARCELONA	UVE Ciutat Barcelona	Extrapulmonary	Negative	N/A	29	Female
L4.1.2/Haarlem	L4.1.2	Spain	Spanish-born	VILAMALLA	UVE Girona	Pulmonary	Negative	Sputum	90	Male
L4.3/LAM	L4.3.2	Spain	Spanish-born	BARCELONA	UVE Ciutat Barcelona	Pulmonary	Positive	Sputum	76	Female
L4.1.2/Haarlem	L4.1.2	Spain	Spanish-born	BARCELONA	UVE Ciutat Barcelona	Extrapulmonary	Negative	N/A	60	Female
L4.1.2/Haarlem	L4.1.2	Spain	Spanish-born	MAÇANET DE LA SELVA	UVE Girona	Pulmonary	Negative	Sputum	66	Male
L3/CAS	L3	Pakistan	Long-term	L'HOSPITALET DE LLOBREGAT	UVE Barcelona Zona Sud	Pulmonary	Positive	N/A	31	Male
L1/EAI	L1.2.1	Peru	Long-term	BARCELONA	UVE Ciutat Barcelona	Pulmonary	Negative	N/A	22	Male
L1/EAI	L1.2.1	Philippines	Long-term	BARCELONA	UVE Ciutat Barcelona	Pulmonary	Negative	N/A	46	Female
L3/CAS	L3	Pakistan	Long-term	BARCELONA	UVE Ciutat Barcelona	Extrapulmonary	Negative	N/A	35	Female
L4.10/PGG3	L4.10	Spain	Spanish-born	BARCELONA	UVE Ciutat Barcelona	Pulmonary	Negative	N/A	8	Female
L4.1.2/Haarlem	L4.1.2	Morocco	Long-term	BARCELONA	UVE Ciutat Barcelona	Pulmonary	Positive	Sputum	33	Male
L4.3/LAM	L4.3.2	Bolivia	Long-term	BARCELONA	UVE Ciutat Barcelona	Pulmonary	Negative	N/A	41	Male
L4.1.2/Haarlem	L4.1.2	Spain	Spanish-born	PUIGVERD DE LLEIDA	UVE Lleida	Pulmonary	Negative	Bronchoalveolar lavage	58	Male
L4.1.2/Haarlem	L4.1.2	Spain	Spanish-born	BARCELONA	UVE Ciutat Barcelona	Pulmonary	Positive	Sputum	42	Male
L4.3/LAM	L4.3.2	Spain	Spanish-born	BARCELONA	UVE Ciutat Barcelona	Pulmonary	Positive	Sputum	46	Female
L4.1.2/Haarlem	L4.1.2	Bolivia	Long-term	BARCELONA	UVE Ciutat Barcelona	Pulmonary	Positive	Sputum	34	Male
L4.3/LAM	L4.3	Morocco	Recent	BADALONA	UVE Barcelonès Nord - Maresme	Pulmonary	Negative	Bronchoaspirate	30	Male
L4.1.2/Haarlem	L4.1.2	Paraguay	Long-term	BARCELONA	UVE Ciutat Barcelona	Pulmonary	Negative	N/A	35	Female
L1/EAI	L1.1.2	Senegal	Long-term	BARCELONA	UVE Ciutat Barcelona	Extrapulmonary	Negative	N/A	40	Male
L3/CAS	L3	Pakistan	Long-term	BARCELONA	UVE Ciutat Barcelona	Pulmonary	Negative	N/A	47	Male
L4.3/LAM	L4.3.3	Peru	Long-term	BARCELONA	UVE Ciutat Barcelona	Pulmonary	Negative	N/A	86	Male
L4.10/PGG3	L4.10	Spain	Spanish-born	BARCELONA	UVE Ciutat Barcelona	Pulmonary	Positive	Sputum	80	Male
L3/CAS	L3	Pakistan	Long-term	BARCELONA	UVE Ciutat Barcelona	Pulmonary	Positive	Sputum	26	Male
L4.3/LAM	L4.3.2	Spain	Spanish-born	BARCELONA	UVE Ciutat Barcelona	Pulmonary	Positive	Sputum	58	Male
L2/Beijing	L2.2.10	Peru	Long-term	BARCELONA	UVE Ciutat Barcelona	Pulmonary	Positive	Sputum	41	Female
L3/CAS	L3	Pakistan	Long-term	BARCELONA	UVE Ciutat Barcelona	Extrapulmonary	Negative	N/A	30	Female
L4.10/PGG3	L4.10	Spain	Spanish-born	BARCELONA	UVE Ciutat Barcelona	Pulmonary	Positive	Sputum	17	Male
L3/CAS	L3	Spain	Spanish-born	ESPLUGUES DE LLOBREGAT	UVE Barcelona Zona Sud	Pulmonary	Positive	Sputum	33	Male
L3/CAS	L3	Pakistan	Recent	BARCELONA	UVE Ciutat Barcelona	Pulmonary	Negative	N/A	54	Female
L4.3/LAM	L4.3.1	Morocco	Long-term	BARCELONA	UVE Ciutat Barcelona	Pulmonary	Negative	N/A	6	Female
L4.3/LAM	L4.3.4.1	Peru	Recent	BARCELONA	UVE Ciutat Barcelona	Pulmonary	Positive	Sputum	34	Female
L1/EAI	L1.2.1	Philippines	Long-term	BARCELONA	UVE Ciutat Barcelona	Pulmonary	Positive	Sputum	43	Male
L4.3/LAM	L4.3.3	Spain	Spanish-born	BARCELONA	UVE Ciutat Barcelona	Pulmonary	Positive	Sputum	55	Female
L4.3/LAM	L4.3.2	Peru	Long-term	CORNELLÀ DE LLOBREGAT	UVE Barcelona Zona Sud	Pulmonary	Positive	Sputum	31	Male
L4.1.2/Haarlem	L4.1.2.1	Spain	Spanish-born	BARCELONA	UVE Ciutat Barcelona	Pulmonary	Negative	N/A	59	Male
L4.1.2/Haarlem	L4.1.2.1	Romania	Long-term	BARCELONA	UVE Ciutat Barcelona	Pulmonary	Positive	Sputum	37	Male
L4.10/PGG3	L4.10	Pakistan	Long-term	RIPOLLET	UVE Vallesos	Extrapulmonary	Negative	N/A	24	Male
L4.3/LAM	L4.3.3	Peru	Long-term	BARCELONA	UVE Ciutat Barcelona	Pulmonary	Positive	Sputum	33	Female
L4.1.2/Haarlem	L4.1.2	Spain	Spanish-born	BARCELONA	UVE Ciutat Barcelona	Pulmonary	Negative	N/A	60	Male
L4.10/PGG3	L4.10	Spain	Spanish-born	BARCELONA	UVE Ciutat Barcelona	Extrapulmonary	Negative	N/A	73	Female
L4.10/PGG3	L4.10	Morocco	Recent	BARCELONA	UVE Ciutat Barcelona	Pulmonary	Positive	Sputum	40	Male
L4.3/LAM	L4.3.4.2	Senegal	Long-term	BARCELONA	UVE Ciutat Barcelona	Pulmonary	Positive	Sputum	47	Male
L4.1.2/Haarlem	L4.1.2.1	Colombia	Long-term	MARTORELL	UVE Barcelona Zona Sud	Pulmonary	Negative	Sputum	23	Male
L4.1.2/Haarlem	L4.1.2.1	Peru	Long-term	BARCELONA	UVE Ciutat Barcelona	Pulmonary	Positive	Sputum	45	Female
L4.1.2/Haarlem	L4.1.2.1	Spain	Spanish-born	SANTA PERPÈTUA DE MOGODA	UVE Vallesos	Pulmonary	Positive	Sputum	47	Male
L4.10/PGG3	L4.10	Spain	Spanish-born	LA LLAGOSTA	UVE Vallesos	Extrapulmonary	Positive	N/A	54	Male
L4.1.2/Haarlem	L4.1.2.1	Spain	Spanish-born	SANT FELIU DE CODINES	UVE Vallesos	Pulmonary	Positive	Bronchoaspirate	44	Male
L4.1.2/Haarlem	L4.1.2	Romania	Long-term	MOLLET DEL VALLÈS	UVE Vallesos	Pulmonary	Negative	Sputum	34	Male
L4.3/LAM	L4.3.2	Spain	Spanish-born	MOLLET DEL VALLÈS	UVE Vallesos	Pulmonary	Positive	Bronchoaspirate	52	Male
L4.1.2/Haarlem	L4.1.2.1	Spain	Spanish-born	SANTA PERPÈTUA DE MOGODA	UVE Vallesos	Pulmonary	Positive	Sputum	62	Male
L4.1.2/Haarlem	L4.1.2	Spain	Spanish-born	BARCELONA	UVE Ciutat Barcelona	Pulmonary	Positive	Sputum	75	Male
L4.1.2/Haarlem	L4.1.2	Spain	Spanish-born	GAVÀ	UVE Barcelona Zona Sud	Pulmonary	Negative	Sputum	79	Female
L4.10/PGG3	L4.10	Ecuador	Long-term	CANOVELLES	UVE Vallesos	Pulmonary	Positive	Sputum	22	Male
L4.10/PGG3	L4.10	Ecuador	Long-term	GRANOLLERS	UVE Vallesos	Pulmonary	Negative	Bronchoaspirate	62	Female
L4.1.2/Haarlem	L4.1.2	Spain	Spanish-born	GRANOLLERS	UVE Vallesos	Pulmonary	Negative	Bronchoaspirate	44	Male
L4.3/LAM	L4.3.2	Spain	Spanish-born	MONTORNÈS DEL VALLÈS	UVE Vallesos	Pulmonary	Positive	Sputum	58	Male
L4.10/PGG3	L4.10	Spain	Spanish-born	GRANOLLERS	UVE Vallesos	Pulmonary	Positive	Sputum	28	Male
L4.10/PGG3	L4.10	Spain	Spanish-born	GRANOLLERS	UVE Vallesos	Pulmonary	Negative	Sputum	24	Male
L4.3/LAM	L4.3.4	Gambia	Long-term	GRANOLLERS	UVE Vallesos	Pulmonary	Positive	Sputum	41	Male
L4.3/LAM	L4.3.1	Morocco	Long-term	LLIÇÀ DE VALL	UVE Vallesos	Pulmonary	Positive	Sputum	17	Male
L4.10/PGG3	L4.10	Morocco	Long-term	LLINARS DEL VALLÈS	UVE Vallesos	Pulmonary	Positive	N/A	#N/A	#N/A
L4.1.2/Haarlem	L4.1.2	Spain	Spanish-born	GRANOLLERS	UVE Vallesos	Pulmonary	Negative	Bronchoaspirate	75	Male
L4.10/PGG3	L4.10	Spain	Spanish-born	MONTORNÈS DEL VALLÈS	UVE Vallesos	Extrapulmonary	Negative	N/A	54	Female
L4.3/LAM	L4.3.4	Guinea	Recent	BARCELONA	UVE Ciutat Barcelona	Pulmonary	Negative	N/A	16	Male
L4.10/PGG3	L4.10	Bolivia	Long-term	GRANOLLERS	UVE Vallesos	Pulmonary	Positive	Bronchoaspirate	21	Male
L4.10/PGG3	L4.10	Spain	Spanish-born	CANOVELLES	UVE Vallesos	Pulmonary	Positive	Sputum	19	Female
L4.10/PGG3	L4.10	Cuba	Long-term	GRANOLLERS	UVE Vallesos	Pulmonary	Negative	Sputum	25	Male
L4.3/LAM	L4.3.3	Morocco	Recent	CARDEDEU	UVE Vallesos	Extrapulmonary	Negative	N/A	27	Female
L4.3/LAM	L4.3.2	Spain	Spanish-born	LA GARRIGA	UVE Vallesos	Pulmonary	Positive	Bronchoaspirate	60	Male
L4.3/LAM	L4.3.2	Spain	Spanish-born	LLIÇÀ DE VALL	UVE Vallesos	Pulmonary	Negative	Sputum	46	Male
L4.10/PGG3	L4.10	Senegal	Long-term	GRANOLLERS	UVE Vallesos	Pulmonary	Positive	Sputum	40	Male
L4.10/PGG3	L4.10	Senegal	Long-term	GRANOLLERS	UVE Vallesos	Extrapulmonary	Negative	N/A	52	Male
L4.10/PGG3	L4.10	Morocco	Long-term	GRANOLLERS	UVE Vallesos	Pulmonary	Positive	Sputum	74	Female
L4.3/LAM	L4.3.2	Senegal	Long-term	LA ROCA DEL VALLÈS	UVE Vallesos	Pulmonary	Positive	Sputum	51	Male
L4.10/PGG3	L4.10	Bolivia	Recent	GRANOLLERS	UVE Vallesos	Pulmonary	Positive	Sputum	21	Male
L4.10/PGG3	L4.10	Spain	Spanish-born	LLIÇÀ DE VALL	UVE Vallesos	Pulmonary	Negative	N/A	1	Female
L4.10/PGG3	L4.10	Spain	Spanish-born	GRANOLLERS	UVE Vallesos	Pulmonary	Negative	N/A	0	Female
L4.10/PGG3	L4.10	Argentina	Recent	GRANOLLERS	UVE Vallesos	Pulmonary	Negative	Bronchoaspirate	22	Female
L4.10/PGG3	L4.10	Senegal	Long-term	GRANOLLERS	UVE Vallesos	Extrapulmonary	Negative	N/A	43	Male
L4.1.2/Haarlem	L4.1.2.1	Senegal	Long-term	GRANOLLERS	UVE Vallesos	Pulmonary	Positive	Sputum	23	Male
L4.10/PGG3	L4.10	Mali	Long-term	GRANOLLERS	UVE Vallesos	Extrapulmonary	Negative	N/A	38	Male
L4.10/PGG3	L4.10	Ecuador	Long-term	GRANOLLERS	UVE Vallesos	Extrapulmonary	Negative	N/A	31	Male
L4.10/PGG3	L4.10	Senegal	Long-term	GRANOLLERS	UVE Vallesos	Extrapulmonary	Negative	N/A	45	Male
L4.3/LAM	L4.3.2	Spain	Spanish-born	GRANOLLERS	UVE Vallesos	Extrapulmonary	Negative	N/A	53	Female
L4.1.2/Haarlem	L4.1.2	Spain	Spanish-born	EL PRAT DE LLOBREGAT	UVE Barcelona Zona Sud	Pulmonary	Negative	Bronchoaspirate	83	Male
L4.3/LAM	L4.3.3	Colombia	Long-term	L'HOSPITALET DE LLOBREGAT	UVE Barcelona Zona Sud	Pulmonary	Negative	Bronchoaspirate	36	Female
L4.1.2/Haarlem	L4.1.2	Bolivia	Long-term	TARRAGONA	UVE Tarragona	Pulmonary	Positive	Sputum	28	Female
L4.3/LAM	L4.3.3	Morocco	Long-term	L'HOSPITALET DE LLOBREGAT	UVE Barcelona Zona Sud	Pulmonary	Negative	Sputum	71	Male
L4.3/LAM	L4.3.4	Senegal	Recent	VALLS	UVE Tarragona	Pulmonary	Positive	Sputum	24	Male
L4.1.2/Haarlem	L4.1.2	Spain	Spanish-born	EL PRAT DE LLOBREGAT	UVE Barcelona Zona Sud	Extrapulmonary	Negative	N/A	48	Female
L4.3/LAM	L4.3.4	Senegal	Recent	SALOU	UVE Tarragona	Extrapulmonary	Negative	N/A	41	Female
L4.3/LAM	L4.3.3	Colombia	Long-term	GAVÀ	UVE Barcelona Zona Sud	Pulmonary	Negative	Sputum	30	Female
L4.10/PGG3	L4.10	Morocco	Long-term	TARRAGONA	UVE Tarragona	Pulmonary	Positive	Sputum	27	Male
L4.3/LAM	L4.3.3	India	Long-term	L'HOSPITALET DE LLOBREGAT	UVE Barcelona Zona Sud	Pulmonary	Negative	N/A	34	Male
L4.3/LAM	L4.3.2	Spain	Spanish-born	CASTELLDEFELS	UVE Barcelona Zona Sud	Pulmonary	Negative	Bronchoaspirate	54	Female
L4.1.2/Haarlem	L4.1.2	Brazil	Long-term	SANT BOI DE LLOBREGAT	UVE Barcelona Zona Sud	Extrapulmonary	Negative	N/A	27	Male
L4.3/LAM	L4.3.3	Peru	Long-term	TORTOSA	UVE Terres de l'Ebre	Pulmonary	Negative	Sputum	27	Male
L4.3/LAM	L4.3.2	Dominican Republic	Long-term	L'HOSPITALET DE LLOBREGAT	UVE Barcelona Zona Sud	Pulmonary	Positive	Sputum	19	Male
L4.1.2/Haarlem	L4.1.2	Spain	Spanish-born	SANT FELIU DE LLOBREGAT	UVE Barcelona Zona Sud	Extrapulmonary	Negative	N/A	74	Female
L4.3/LAM	L4.3.4	Senegal	Long-term	VALLS	UVE Tarragona	Pulmonary	Negative	Sputum	41	Male
L4.10/PGG3	L4.10	Russia	Long-term	L'AMETLLA DE MAR	UVE Terres de l'Ebre	Pulmonary	Positive	Sputum	44	Female
L4.1.2/Haarlem	L4.1.2	Spain	Spanish-born	VILANOVA I LA GELTRÚ	UVE Barcelona Zona Sud	Pulmonary	Positive	Sputum	60	Male
L4.10/PGG3	L4.10	Spain	Spanish-born	VILAFRANCA DEL PENEDÈS	UVE Barcelona Zona Sud	Pulmonary	Positive	Sputum	17	Male
L1/EAI	L1.2.1	Philippines	Long-term	L'HOSPITALET DE LLOBREGAT	UVE Barcelona Zona Sud	Pulmonary	Negative	Bronchoaspirate	66	Male
L4.3/LAM	L4.3.2	Spain	Spanish-born	VILADECANS	UVE Barcelona Zona Sud	Extrapulmonary	Negative	N/A	75	Female
L1/EAI	L1.1.2	Pakistan	Long-term	SANT VICENÇ DELS HORTS	UVE Barcelona Zona Sud	Pulmonary	Negative	N/A	40	Male
L4.3/LAM	L4.3.3	Spain	Spanish-born	VILADECANS	UVE Barcelona Zona Sud	Pulmonary	Negative	Sputum	74	Female
L4.3/LAM	L4.3.3	Spain	Spanish-born	TARRAGONA	UVE Tarragona	Pulmonary	Positive	Sputum	49	Female
L4.10/PGG3	L4.10	Spain	Spanish-born	EL PERELLÓ	UVE Terres de l'Ebre	Pulmonary	Positive	Sputum	31	Male
L4.10/PGG3	L4.10	Spain	Spanish-born	L'HOSPITALET DE LLOBREGAT	UVE Barcelona Zona Sud	Pulmonary	Negative	Sputum	75	Male
L4.3/LAM	L4.3.3	Spain	Spanish-born	L'HOSPITALET DE LLOBREGAT	UVE Barcelona Zona Sud	Extrapulmonary	Negative	N/A	42	Male
L4.1.2/Haarlem	L4.1.2	Romania	Long-term	VILANOVA I LA GELTRÚ	UVE Barcelona Zona Sud	Pulmonary	Negative	Sputum	48	Male
L4.3/LAM	L4.3.3	Peru	Recent	L'HOSPITALET DE LLOBREGAT	UVE Barcelona Zona Sud	Pulmonary	Negative	Sputum	28	Female
L4.10/PGG3	L4.10	Spain	Spanish-born	OLESA DE BONESVALLS	UVE Barcelona Zona Sud	Pulmonary	Positive	Sputum	21	Male
L4.1.2/Haarlem	L4.1.2	Spain	Spanish-born	OLESA DE BONESVALLS	UVE Barcelona Zona Sud	Pulmonary	Negative	N/A	56	Male
L4.3/LAM	L4.3.2	Italy	Long-term	GAVÀ	UVE Barcelona Zona Sud	Pulmonary	Negative	Sputum	77	Male
L4.3/LAM	L4.3.2	Italy	Long-term	L'HOSPITALET DE LLOBREGAT	UVE Barcelona Zona Sud	Pulmonary	Positive	Sputum	35	Female
L4.10/PGG3	L4.10	Morocco	Long-term	IGUALADA	UVE Catalunya Central	Pulmonary	Negative	Bronchoaspirate	43	Female
L4.1.2/Haarlem	L4.1.2	Spain	Spanish-born	L'HOSPITALET DE LLOBREGAT	UVE Barcelona Zona Sud	Extrapulmonary	Negative	N/A	39	Male
L4.3/LAM	L4.3.2	Spain	Spanish-born	L'HOSPITALET DE LLOBREGAT	UVE Barcelona Zona Sud	Pulmonary	Negative	Bronchoaspirate	66	Male
L4.1.2/Haarlem	L4.1.2	Spain	Spanish-born	CASTELLDEFELS	UVE Barcelona Zona Sud	Pulmonary	Positive	Sputum	52	Male
L3/CAS	L3	Pakistan	Long-term	CASTELLDEFELS	UVE Barcelona Zona Sud	Pulmonary	Positive	Bronchoaspirate	24	Male
L4.1.2/Haarlem	L4.1.2	Honduras	Long-term	L'HOSPITALET DE LLOBREGAT	UVE Barcelona Zona Sud	Pulmonary	Negative	Sputum	31	Female
L4.3/LAM	L4.3.2	Spain	Spanish-born	GAVÀ	UVE Barcelona Zona Sud	Pulmonary	Positive	Sputum	57	Female
L4.10/PGG3	L4.10	Spain	Spanish-born	VILANOVA I LA GELTRÚ	UVE Barcelona Zona Sud	Extrapulmonary	Positive	N/A	55	Male
L4.1.2/Haarlem	L4.1.2	Spain	Spanish-born	L'HOSPITALET DE LLOBREGAT	UVE Barcelona Zona Sud	Pulmonary	Positive	Sputum	63	Male
L4.3/LAM	L4.3.2	Ecuador	Long-term	L'HOSPITALET DE LLOBREGAT	UVE Barcelona Zona Sud	Pulmonary	Positive	Sputum	37	Male
L4.3/LAM	L4.3.2	India	Long-term	L'HOSPITALET DE LLOBREGAT	UVE Barcelona Zona Sud	Pulmonary	Negative	Bronchoalveolar lavage	25	Male
L4.1.2/Haarlem	L4.1.2.1	Spain	Spanish-born	L'HOSPITALET DE LLOBREGAT	UVE Barcelona Zona Sud	Pulmonary	Positive	Sputum	65	Male
L4.3/LAM	L4.3.2	Spain	Spanish-born	L'HOSPITALET DE LLOBREGAT	UVE Barcelona Zona Sud	Pulmonary	Negative	Bronchoaspirate	49	Female
L4.3/LAM	L4.3.2	Spain	Spanish-born	L'HOSPITALET DE LLOBREGAT	UVE Barcelona Zona Sud	Pulmonary	Positive	Sputum	59	Male
L4.1.2/Haarlem	L4.1.2.1	Spain	Spanish-born	VILADECANS	UVE Barcelona Zona Sud	Pulmonary	Positive	Bronchoaspirate	71	Male
L2/Beijing	L2.2.9	Georgia	Long-term	CORNELLÀ DE LLOBREGAT	UVE Barcelona Zona Sud	Pulmonary	Negative	Sputum	47	Male
L4.1.2/Haarlem	L4.1.2.1	Romania	Long-term	VILANOVA I LA GELTRÚ	UVE Barcelona Zona Sud	Pulmonary	Negative	Sputum	25	Male
L4.10/PGG3	L4.10	Spain	Spanish-born	SANT VICENÇ DELS HORTS	UVE Barcelona Zona Sud	Extrapulmonary	Negative	N/A	48	Male
L4.3/LAM	L4.3.3	Peru	Long-term	TORTOSA	UVE Terres de l'Ebre	Pulmonary	Negative	Sputum	25	Female
L4.10/PGG3	L4.10	Spain	Spanish-born	EL PRAT DE LLOBREGAT	UVE Barcelona Zona Sud	Pulmonary	Positive	Sputum	65	Male
L4.3/LAM	L4.3.2	Spain	Spanish-born	EL PRAT DE LLOBREGAT	UVE Barcelona Zona Sud	Pulmonary	Negative	Bronchoalveolar lavage	44	Male
L4.1.2/Haarlem	L4.1.2.1	Dominican Republic	Long-term	L'HOSPITALET DE LLOBREGAT	UVE Barcelona Zona Sud	Pulmonary	Positive	Sputum	28	Female
L4.3/LAM	L4.3.2	Morocco	Long-term	OLESA DE MONTSERRAT	UVE Barcelona Zona Sud	Pulmonary	Negative	Sputum	58	Male
L4.1.2/Haarlem	L4.1.2.1	Spain	Spanish-born	BEGUES	UVE Barcelona Zona Sud	Pulmonary	Positive	Sputum	53	Male
L4.3/LAM	L4.3.4	Spain	Spanish-born	SANT VICENÇ DE CASTELLET	UVE Catalunya Central	Pulmonary	Negative	Bronchoaspirate	50	Male
L4.10/PGG3	L4.10	Spain	Spanish-born	MANRESA	UVE Catalunya Central	Pulmonary	Negative	N/A	48	Female
L4.10/PGG3	L4.10	Spain	Spanish-born	NAVÈS	UVE Catalunya Central	Pulmonary	Positive	Sputum	95	Male
L4.3/LAM	L4.3.3	Ecuador	Long-term	MANRESA	UVE Catalunya Central	Pulmonary	Negative	Sputum	67	Female
L3/CAS	L3	Pakistan	Long-term	SANT JOAN DE VILATORRADA	UVE Catalunya Central	Extrapulmonary	Negative	N/A	57	Female
L4.1.2/Haarlem	L4.1.2	Spain	Spanish-born	MANRESA	UVE Catalunya Central	Extrapulmonary	Negative	N/A	52	Male
L4.3/LAM	L4.3.3	Morocco	Long-term	MANRESA	UVE Catalunya Central	Extrapulmonary	Positive	N/A	31	Female
L3/CAS	L3	India	Long-term	CASTELLCIR	UVE Catalunya Central	Pulmonary	Negative	Sputum	40	Male
L4.3/LAM	L4.3.3	Spain	Spanish-born	SANTPEDOR	UVE Catalunya Central	Pulmonary	Negative	Sputum	19	Male
L4.3/LAM	L4.3.2	Morocco	Long-term	SANT VICENÇ DE CASTELLET	UVE Catalunya Central	Extrapulmonary	Negative	Sputum	49	Male
L3/CAS	L3	Pakistan	Long-term	ARTÉS	UVE Catalunya Central	Pulmonary	Positive	N/A	30	Female
L4.3/LAM	L4.3.2	Spain	Spanish-born	PUIGCERDÀ	UVE Lleida	Extrapulmonary	Negative	N/A	76	Female
L4.10/PGG3	L4.10	Spain	Spanish-born	VACARISSES	UVE Catalunya Central	Pulmonary	Negative	Sputum	72	Male
L4.3/LAM	L4.3.1	Morocco	Long-term	MONISTROL DE MONTSERRAT	UVE Catalunya Central	Extrapulmonary	Negative	N/A	43	Female
L4.3/LAM	L4.3.2	Chile	Recent	SANT JOAN DE VILATORRADA	UVE Catalunya Central	Pulmonary	Negative	Sputum	47	Male
L4.3/LAM	L4.3.3	Algeria	Long-term	BARCELONA	UVE Ciutat Barcelona	Pulmonary	Positive	Sputum	51	Male
L4.3/LAM	L4.3.2	Morocco	Long-term	MATARÓ	UVE Barcelonès Nord - Maresme	Pulmonary	Positive	Sputum	51	Male
L4.10/PGG3	L4.10	Romania	Long-term	FIGUERES	UVE Girona	Pulmonary	Positive	Sputum	61	Male
L4.1.2/Haarlem	L4.1.2	Iraq	Long-term	VILADECANS	UVE Barcelona Zona Sud	Pulmonary	Negative	Bronchoaspirate	64	Male
L2/Beijing	L2.2	China	Recent	BADALONA	UVE Barcelonès Nord - Maresme	Pulmonary	Positive	Sputum	40	Male
L4.3/LAM	L4.3.3	Spain	Spanish-born	BADALONA	UVE Barcelonès Nord - Maresme	Pulmonary	Negative	Sputum	60	Male
L4.3/LAM	L4.3.2	Argentina	Long-term	MATARÓ	UVE Barcelonès Nord - Maresme	Extrapulmonary	Negative	N/A	60	Male
L4.3/LAM	L4.3.4	Spain	Spanish-born	TORDERA	UVE Girona	Pulmonary	Negative	Bronchoaspirate	46	Female
L4.3/LAM	L4.3.2	Spain	Spanish-born	BADALONA	UVE Barcelonès Nord - Maresme	Pulmonary	Negative	Post bronchoscopy sputum	55	Female
L4.3/LAM	L4.3.4	Senegal	Long-term	BADALONA	UVE Barcelonès Nord - Maresme	Pulmonary	Positive	Sputum	48	Male
L4.3/LAM	L4.3.1	Spain	Spanish-born	BADALONA	UVE Barcelonès Nord - Maresme	Pulmonary	Positive	Sputum	54	Female
L4.3/LAM	L4.3.4	Senegal	Recent	BADALONA	UVE Barcelonès Nord - Maresme	Pulmonary	Negative	Sputum	34	Male
L4.1.2/Haarlem	L4.1.2	Morocco	Recent	BADALONA	UVE Barcelonès Nord - Maresme	Pulmonary	Negative	Bronchoaspirate	26	Male
L3/CAS	L3	Pakistan	Recent	BADALONA	UVE Barcelonès Nord - Maresme	Extrapulmonary	Negative	N/A	32	Female
L3/CAS	L3	Pakistan	Long-term	BADALONA	UVE Barcelonès Nord - Maresme	Extrapulmonary	Positive	N/A	28	Male
L4.3/LAM	L4.3.2	Morocco	Long-term	SANT ADRIÀ DE BESÒS	UVE Barcelonès Nord - Maresme	Extrapulmonary	Negative	N/A	39	Female
L4.1.2/Haarlem	L4.1.2.1	Morocco	Long-term	BARCELONA	UVE Ciutat Barcelona	Pulmonary	Positive	Sputum	58	Male
L4.1.2/Haarlem	L4.1.2	Romania	Long-term	TORTOSA	UVE Terres de l'Ebre	Pulmonary	Positive	Sputum	37	Male
L4.1.2/Haarlem	L4.1.2	Peru	Recent	BADALONA	UVE Barcelonès Nord - Maresme	Pulmonary	Positive	Sputum	36	Male
L2/Beijing	L2.2	Spain	Spanish-born	BADALONA	UVE Barcelonès Nord - Maresme	Pulmonary	Positive	Sputum	55	Female
L4.3/LAM	L4.3.3	Morocco	Long-term	BARCELONA	UVE Ciutat Barcelona	Pulmonary	Positive	Sputum	39	Male
L4.1.2/Haarlem	L4.1.2	Spain	Spanish-born	EL MASNOU	UVE Barcelonès Nord - Maresme	Pulmonary	Negative	Sputum	58	Male
L4.1.2/Haarlem	L4.1.2	Peru	Long-term	ALELLA	UVE Barcelonès Nord - Maresme	Pulmonary	Negative	Sputum	57	Female
L4.1.2/Haarlem	L4.1.2	Spain	Spanish-born	SANTA MARIA DE PALAUTORDERA	UVE Vallesos	Pulmonary	Positive	Sputum	61	Male
L4.10/PGG3	L4.10	Spain	Spanish-born	EL MASNOU	UVE Barcelonès Nord - Maresme	Pulmonary	Negative	Sputum	50	Male
L4.10/PGG3	L4.10	Spain	Spanish-born	BARCELONA	UVE Ciutat Barcelona	Pulmonary	Positive	Sputum	31	Male
L2/Beijing	L2.2.10	Ukraine	Recent	SANT FELIU DE GUÍXOLS	UVE Girona	Pulmonary	Positive	Sputum	50	Male
L4.10/PGG3	L4.10	Spain	Spanish-born	SANTA COLOMA DE GRAMENET	UVE Barcelonès Nord - Maresme	Pulmonary	Negative	N/A	75	Male
L4.1.2/Haarlem	L4.1.2	Guinea-Bissau	Long-term	MATARÓ	UVE Barcelonès Nord - Maresme	Pulmonary	Positive	Sputum	65	Male
L4.10/PGG3	L4.10	Spain	Spanish-born	L'HOSPITALET DE LLOBREGAT	UVE Barcelona Zona Sud	Pulmonary	Negative	Bronchoaspirate	55	Male
L4.3/LAM	L4.3.2	Morocco	Long-term	CANET DE MAR	UVE Girona	Pulmonary	Negative	N/A	33	Male
L4.1.2/Haarlem	L4.1.2.1	Spain	Spanish-born	SANTA COLOMA DE GRAMENET	UVE Barcelonès Nord - Maresme	Pulmonary	Positive	N/A	27	Female
L4.10/PGG3	L4.10	Spain	Spanish-born	SANTA COLOMA DE GRAMENET	UVE Barcelonès Nord - Maresme	Extrapulmonary	Negative	N/A	78	Male
L4.1.2/Haarlem	L4.1.2	Spain	Spanish-born	EL MASNOU	UVE Barcelonès Nord - Maresme	Pulmonary	Negative	Sputum	88	Female
L2/Beijing	L2.2	Peru	Recent	BADALONA	UVE Barcelonès Nord - Maresme	Pulmonary	Positive	Sputum	36	Female
L4.10/PGG3	L4.10	Spain	Spanish-born	BADALONA	UVE Barcelonès Nord - Maresme	Pulmonary	Negative	Bronchoalveolar lavage	89	Male
L4.3/LAM	L4.3.3	Colombia	Recent	SANTA COLOMA DE GRAMENET	UVE Barcelonès Nord - Maresme	Pulmonary	Positive	N/A	20	Female
L4.10/PGG3	L4.10	Spain	Spanish-born	ALCARRÀS	UVE Lleida	Pulmonary	Negative	Sputum	61	Male
L4.1.2/Haarlem	L4.1.2.1	Spain	Spanish-born	SANTA COLOMA DE GRAMENET	UVE Barcelonès Nord - Maresme	Pulmonary	Negative	Bronchoaspirate	51	Male
L3/CAS	L3	India	Long-term	BADALONA	UVE Barcelonès Nord - Maresme	Extrapulmonary	Positive	N/A	37	Female
L4.1.2/Haarlem	L4.1.2.1	Gabon	Recent	L'HOSPITALET DE LLOBREGAT	UVE Barcelona Zona Sud	Pulmonary	Negative	Sputum	30	Male
L2/Beijing	L2.2.3	Morocco	Long-term	SANTA COLOMA DE GRAMENET	UVE Barcelonès Nord - Maresme	Pulmonary	Negative	Bronchoaspirate	41	Male
L4.1.2/Haarlem	L4.1.2.1	Spain	Spanish-born	BADALONA	UVE Barcelonès Nord - Maresme	Pulmonary	Negative	Sputum	25	Female
L4.3/LAM	L4.3.4.1	Spain	Spanish-born	CALELLA	UVE Girona	Pulmonary	Positive	Sputum	82	Male
L4.1.2/Haarlem	L4.1.2.1	Morocco	Recent	MATARÓ	UVE Barcelonès Nord - Maresme	Pulmonary	Negative	Sputum	39	Male
L3/CAS	L3	Pakistan	Recent	RIPOLLET	UVE Vallesos	Pulmonary	Positive	Sputum	29	Male
L4.10/PGG3	L4.10	Ecuador	Long-term	BARCELONA	UVE Ciutat Barcelona	Pulmonary	Positive	Sputum	45	Male
L4.3/LAM	L4.3.2	Morocco	Long-term	SANT ADRIÀ DE BESÒS	UVE Barcelonès Nord - Maresme	Extrapulmonary	Negative	N/A	79	Male
L3/CAS	L3	Pakistan	Recent	BADALONA	UVE Barcelonès Nord - Maresme	Pulmonary	Negative	Bronchoalveolar lavage	30	Male
L4.1.2/Haarlem	L4.1.2.1	Spain	Spanish-born	SANTA COLOMA DE GRAMENET	UVE Barcelonès Nord - Maresme	Pulmonary	Negative	Bronchoaspirate	49	Female
L4.1.2/Haarlem	L4.1.2.1	Peru	Long-term	BADALONA	UVE Barcelonès Nord - Maresme	Extrapulmonary	Negative	N/A	44	Male
L4.10/PGG3	L4.10	Spain	Spanish-born	BADALONA	UVE Barcelonès Nord - Maresme	Extrapulmonary	Negative	N/A	50	Female
L4.3/LAM	L4.3.2	Spain	Spanish-born	MATARÓ	UVE Barcelonès Nord - Maresme	Pulmonary	Negative	N/A	53	Male
L4.10/PGG3	L4.10	Spain	Spanish-born	CUBELLES	UVE Barcelona Zona Sud	Pulmonary	Negative	Sputum	62	Female
L4.1.2/Haarlem	L4.1.2	Spain	Spanish-born	SABADELL	UVE Vallesos	Pulmonary	Negative	Bronchoalveolar lavage	48	Female
L4.3/LAM	L4.3.4	Spain	Spanish-born	CERDANYOLA DEL VALLÈS	UVE Vallesos	Extrapulmonary	Negative	N/A	60	Female
L4.1.2/Haarlem	L4.1.2	Morocco	Long-term	SABADELL	UVE Vallesos	Pulmonary	Positive	Sputum	30	Female
L4.10/PGG3	L4.10	Pakistan	Long-term	CERDANYOLA DEL VALLÈS	UVE Vallesos	Pulmonary	Positive	Sputum	25	Male
L2/Beijing	L2.2.5	Bolivia	Long-term	SABADELL	UVE Vallesos	Extrapulmonary	Negative	N/A	24	Female
L4.3/LAM	L4.3.1	Morocco	Long-term	SABADELL	UVE Vallesos	Pulmonary	Positive	Sputum	80	Female
L2/Beijing	L2.2.10	Pakistan	Recent	RIPOLLET	UVE Vallesos	Extrapulmonary	Negative	N/A	29	Male
L4.1.2/Haarlem	L4.1.2	Mali	Long-term	SABADELL	UVE Vallesos	Pulmonary	Positive	Sputum	30	Male
L4.3/LAM	L4.3.2	Morocco	Long-term	CERDANYOLA DEL VALLÈS	UVE Vallesos	Extrapulmonary	Negative	N/A	53	Female
L4.3/LAM	L4.3.3	Spain	Spanish-born	CERDANYOLA DEL VALLÈS	UVE Vallesos	Pulmonary	Positive	Bronchoalveolar lavage	49	Male
L4.1.2/Haarlem	L4.1.2	Spain	Spanish-born	BARBERÀ DEL VALLÈS	UVE Vallesos	Pulmonary	Positive	Bronchoaspirate	64	Male
L4.1.2/Haarlem	L4.1.2	Spain	Spanish-born	SABADELL	UVE Vallesos	Pulmonary	Negative	N/A	4	Female
L4.1.2/Haarlem	L4.1.2	Spain	Spanish-born	SABADELL	UVE Vallesos	Pulmonary	Negative	N/A	7	Male
L4.3/LAM	L4.3.4.2	Venezuela	Long-term	SABADELL	UVE Vallesos	Extrapulmonary	Negative	N/A	69	Female
L4.10/PGG3	L4.10	Spain	Spanish-born	SABADELL	UVE Vallesos	Pulmonary	Positive	Sputum	60	Male
L4.1.2/Haarlem	L4.1.2	Spain	Spanish-born	RIPOLLET	UVE Vallesos	Pulmonary	Positive	Sputum	44	Male
L2/Beijing	L2.2	China	Long-term	BARBERÀ DEL VALLÈS	UVE Vallesos	Pulmonary	Negative	Sputum	22	Male
L4.3/LAM	L4.3.3	Venezuela	Long-term	CERDANYOLA DEL VALLÈS	UVE Vallesos	Pulmonary	Negative	Bronchoaspirate	24	Female
L2/Beijing	L2.2	Peru	Recent	CERDANYOLA DEL VALLÈS	UVE Vallesos	Pulmonary	Positive	Sputum	53	Male
L4.10/PGG3	L4.10	Spain	Spanish-born	CASTELLAR DEL VALLÈS	UVE Vallesos	Pulmonary	Positive	Sputum	48	Female
L4.10/PGG3	L4.10	Spain	Spanish-born	SABADELL	UVE Vallesos	Extrapulmonary	Negative	N/A	58	Male
L4.3/LAM	L4.3.3	Morocco	Long-term	SABADELL	UVE Vallesos	Extrapulmonary	Negative	N/A	32	Female
L4.10/PGG3	L4.10	Spain	Spanish-born	CERDANYOLA DEL VALLÈS	UVE Vallesos	Extrapulmonary	Positive	N/A	36	Male
L4.10/PGG3	L4.10	Spain	Spanish-born	SABADELL	UVE Vallesos	Pulmonary	Positive	Sputum	40	Male
L4.1.2/Haarlem	L4.1.2.1	Ivory Coast	Long-term	SABADELL	UVE Vallesos	Pulmonary	Negative	N/A	36	Female
L4.3/LAM	L4.3.4.1	Venezuela	Recent	VILADECANS	UVE Barcelona Zona Sud	Pulmonary	Negative	Bronchoaspirate	75	Male
L4.1.2/Haarlem	L4.1.2.1	Morocco	Long-term	SABADELL	UVE Vallesos	Pulmonary	Negative	Sputum	68	Male
L4.3/LAM	L4.3.3	Bolivia	Long-term	SABADELL	UVE Vallesos	Extrapulmonary	Negative	N/A	62	Female
L4.3/LAM	L4.3.1	Morocco	Long-term	SABADELL	UVE Vallesos	Pulmonary	Positive	Induced sputum	58	Male
L4.1.2/Haarlem	L4.1.2.1	Morocco	Long-term	SABADELL	UVE Vallesos	Pulmonary	Positive	Sputum	43	Male
L4.3/LAM	L4.3.2	Spain	Spanish-born	RIPOLLET	UVE Vallesos	Pulmonary	Positive	Sputum	80	Male
L4.10/PGG3	L4.10	Spain	Spanish-born	SABADELL	UVE Vallesos	Pulmonary	Negative	Bronchoaspirate	63	Male
L4.10/PGG3	L4.10	Spain	Spanish-born	SABADELL	UVE Vallesos	Pulmonary	Positive	N/A	11	Female
L4.10/PGG3	L4.10	Spain	Spanish-born	SABADELL	UVE Vallesos	Pulmonary	Negative	Sputum	56	Male
L4.10/PGG3	L4.10	Spain	Spanish-born	SABADELL	UVE Vallesos	Pulmonary	Positive	Induced sputum	54	Male
L4.10/PGG3	L4.10	Spain	Spanish-born	SABADELL	UVE Vallesos	Pulmonary	Positive	Sputum	47	Male
L3/CAS	L3	Pakistan	Long-term	SABADELL	UVE Vallesos	Extrapulmonary	Negative	N/A	67	Male
L4.1.2/Haarlem	L4.1.2	Spain	Spanish-born	RIPOLLET	UVE Vallesos	Pulmonary	Positive	Sputum	49	Male
L4.10/PGG3	L4.10	Senegal	Long-term	SALT	UVE Girona	Pulmonary	Negative	Sputum	53	Male
L4.1.2/Haarlem	L4.1.2	Venezuela	Recent	BLANES	UVE Girona	Pulmonary	Positive	Sputum	23	Female
L4.10/PGG3	L4.10	Gambia	Long-term	SANTA CRISTINA D'ARO	UVE Girona	Pulmonary	Negative	Sputum	65	Male
L4.1.2/Haarlem	L4.1.2	Colombia	Long-term	SALT	UVE Girona	Pulmonary	Positive	Sputum	21	Female
L3/CAS	L3	India	Long-term	ANGLÈS	UVE Girona	Pulmonary	Negative	Sputum	26	Male
L4.1.2/Haarlem	L4.1.2	Colombia	Recent	GIRONA	UVE Girona	Pulmonary	Positive	Sputum	24	Male
L4.1.2/Haarlem	L4.1.2	Colombia	Long-term	BLANES	UVE Girona	Pulmonary	Positive	Sputum	33	Male
L4.3/LAM	L4.3.2	Spain	Spanish-born	BREDA	UVE Girona	Pulmonary	Positive	Sputum	30	Male
L4.3/LAM	L4.3.4	Spain	Spanish-born	SANT JORDI DESVALLS	UVE Girona	Pulmonary	Positive	Sputum	76	Male
L4.3/LAM	L4.3.3	Colombia	Recent	CALELLA	UVE Girona	Pulmonary	Negative	Bronchoaspirate	29	Male
L1/EAI	L1.1.2	India	Long-term	SANTA COLOMA DE FARNERS	UVE Girona	Pulmonary	Positive	Sputum	48	Female
L4.3/LAM	L4.3.2	Guinea	Long-term	SALT	UVE Girona	Pulmonary	Negative	Sputum	57	Male
L4.1.2/Haarlem	L4.1.2	Morocco	Long-term	GIRONA	UVE Girona	Pulmonary	Positive	Sputum	56	Male
L4.3/LAM	L4.3.4	Germany	Long-term	SILS	UVE Girona	Pulmonary	Negative	Sputum	83	Male
L4.3/LAM	L4.3.2	Argentina	Long-term	BÀSCARA	UVE Girona	Pulmonary	Negative	Bronchoalveolar lavage	50	Male
L2/Beijing	L2.2.3	Guinea	Long-term	SALT	UVE Girona	Pulmonary	Negative	Sputum	19	Male
L4.3/LAM	L4.3.2	Spain	Spanish-born	BREDA	UVE Girona	Pulmonary	Positive	Sputum	51	Male
L2/Beijing	L2.2	Ghana	Long-term	GIRONA	UVE Girona	Pulmonary	Positive	Sputum	43	Male
L2/Beijing	L2.2.3	Gambia	Long-term	GIRONA	UVE Girona	Pulmonary	Negative	N/A	21	Male
L4.1.2/Haarlem	L4.1.2.1	Spain	Spanish-born	BREDA	UVE Girona	Pulmonary	Positive	Sputum	56	Male
L1/EAI	L1.1.1	Senegal	Long-term	FIGUERES	UVE Girona	Extrapulmonary	Positive	N/A	47	Male
L4.3/LAM	L4.3.2	Morocco	Long-term	SALT	UVE Girona	Extrapulmonary	Negative	N/A	50	Male
L4.1.2/Haarlem	L4.1.2	Morocco	Long-term	ULLÀ	UVE Girona	Pulmonary	Positive	Sputum	16	Female
L4.10/PGG3	L4.10	Spain	Spanish-born	LA BISBAL D'EMPORDÀ	UVE Girona	Pulmonary	Negative	Bronchoaspirate	62	Male
L4.3/LAM	L4.3.1	Spain	Spanish-born	FONTANILLES	UVE Girona	Pulmonary	Positive	Sputum	52	Male
L4.10/PGG3	L4.10	Morocco	Long-term	PALAFRUGELL	UVE Girona	Pulmonary	Positive	Sputum	42	Male
L4.1.2/Haarlem	L4.1.2	Morocco	Long-term	LLEIDA	UVE Lleida	Pulmonary	Positive	Sputum	23	Male
L4.3/LAM	L4.3.1	Morocco	Long-term	LLEIDA	UVE Lleida	Pulmonary	Negative	Sputum	20	Male
L4.1.2/Haarlem	L4.1.2	Romania	Long-term	ALCARRÀS	UVE Lleida	Pulmonary	Positive	Sputum	45	Male
L4.1.2/Haarlem	L4.1.2.1	Morocco	Long-term	CASTELLSERÀ	UVE Lleida	Extrapulmonary	Negative	N/A	57	Female
L4.3/LAM	L4.3.3	Colombia	Long-term	ALCARRÀS	UVE Lleida	Pulmonary	Positive	Sputum	19	Female
L4.1.2/Haarlem	L4.1.2	Spain	Spanish-born	TORRES DE SEGRE	UVE Lleida	Pulmonary	Negative	N/A	3	Female
L4.3/LAM	L4.3.4	Senegal	Long-term	LLEIDA	UVE Lleida	Extrapulmonary	Negative	Sputum	48	Male
L4.3/LAM	L4.3.4	Spain	Spanish-born	LLEIDA	UVE Lleida	Pulmonary	Negative	N/A	8	Female
L4.3/LAM	L4.3.4	China	Long-term	LLEIDA	UVE Lleida	Pulmonary	Positive	Induced sputum	48	Male
L4.10/PGG3	L4.10	Algeria	Recent	LLEIDA	UVE Lleida	Pulmonary	Negative	Sputum	33	Male
L2/Beijing	L2.2.10	Ukraine	Recent	LLEIDA	UVE Lleida	Pulmonary	Negative	Sputum	36	Female
L4.10/PGG3	L4.10	Spain	Spanish-born	ALMENAR	UVE Lleida	Pulmonary	Positive	Sputum	47	Female
L4.1.2/Haarlem	L4.1.2	Spain	Spanish-born	ALPICAT	UVE Lleida	Pulmonary	Positive	Sputum	37	Female
L4.10/PGG3	L4.10	Spain	Spanish-born	LLEIDA	UVE Lleida	Pulmonary	Negative	Bronchoaspirate	46	Male
L4.3/LAM	L4.3.4	Spain	Spanish-born	LLEIDA	UVE Lleida	Pulmonary	Negative	Bronchoaspirate	9	Male
L4.3/LAM	L4.3.4	Gambia	Long-term	BALAGUER	UVE Lleida	Pulmonary	Negative	Sputum	22	Male
L3/CAS	L3	Pakistan	Recent	TÀRREGA	UVE Lleida	Pulmonary	Negative	N/A	31	Male
L4.10/PGG3	L4.10	Spain	Spanish-born	LLEIDA	UVE Lleida	Pulmonary	Negative	Induced sputum	48	Male
L4.3/LAM	L4.3.2	Spain	Spanish-born	LA FLORESTA	UVE Lleida	Extrapulmonary	Negative	N/A	81	Male
L4.1.2/Haarlem	L4.1.2.1	Spain	Spanish-born	ALPICAT	UVE Lleida	Extrapulmonary	Negative	N/A	30	Male
L4.1.2/Haarlem	L4.1.2	Morocco	Long-term	ALCARRÀS	UVE Lleida	Pulmonary	Positive	Sputum	55	Male
L4.1.2/Haarlem	L4.1.2	Spain	Spanish-born	LLEIDA	UVE Lleida	Pulmonary	Negative	Sputum	84	Male
L4.1.2/Haarlem	L4.1.2	Morocco	Long-term	LA GRANJA D'ESCARP	UVE Lleida	Pulmonary	Positive	Sputum	59	Male
L4.10/PGG3	L4.10	Romania	Long-term	LLEIDA	UVE Lleida	Pulmonary	Negative	Induced sputum	54	Male
L4.1.2/Haarlem	L4.1.2	Spain	Spanish-born	BELL-LLOC D'URGELL	UVE Lleida	Pulmonary	Positive	Sputum	19	Female
L4.1.2/Haarlem	L4.1.2	Spain	Spanish-born	LLEIDA	UVE Lleida	Pulmonary	Negative	N/A	2	Female
L4.1.2/Haarlem	L4.1.2	Spain	Spanish-born	ALCARRÀS	UVE Lleida	Pulmonary	Negative	Bronchoaspirate	48	Female
L4.10/PGG3	L4.10	Spain	Spanish-born	LLEIDA	UVE Lleida	Pulmonary	Negative	Sputum	54	Female
L4.1.2/Haarlem	L4.1.2	Morocco	Long-term	SERÒS	UVE Lleida	Extrapulmonary	Negative	N/A	45	Male
L4.1.2/Haarlem	L4.1.2	Spain	Spanish-born	MAIALS	UVE Lleida	Pulmonary	Positive	Sputum	40	Male
L4.3/LAM	L4.3.4	Senegal	Long-term	BALAGUER	UVE Lleida	Pulmonary	Negative	Sputum	27	Male
L4.1.2/Haarlem	L4.1.2	Spain	Spanish-born	LLEIDA	UVE Lleida	Pulmonary	Negative	Sputum	72	Female
L4.3/LAM	L4.3.4.2	Mali	Long-term	BALAGUER	UVE Lleida	Pulmonary	Positive	Sputum	20	Male
L4.1.2/Haarlem	L4.1.2.1	Gambia	Recent	ALMACELLES	UVE Lleida	Pulmonary	Positive	Sputum	17	Male
L4.3/LAM	L4.3.2	Spain	Spanish-born	LLEIDA	UVE Lleida	Extrapulmonary	Negative	Sputum	77	Female
L4.1.2/Haarlem	L4.1.2	Spain	Spanish-born	BELLVÍS	UVE Lleida	Pulmonary	Positive	Sputum	42	Male
L4.10/PGG3	L4.10	Spain	Spanish-born	AITONA	UVE Lleida	Pulmonary	Negative	N/A	73	Male
L4.1.2/Haarlem	L4.1.2	Spain	Spanish-born	ALCARRÀS	UVE Lleida	Pulmonary	Positive	Induced sputum	23	Male
L4.10/PGG3	L4.10	Spain	Spanish-born	CASTELLSERÀ	UVE Lleida	Pulmonary	Negative	N/A	69	Male
L4.3/LAM	L4.3.4.2	Spain	Spanish-born	BALAGUER	UVE Lleida	Pulmonary	Positive	Sputum	24	Male
L4.10/PGG3	L4.10	Romania	Long-term	LLEIDA	UVE Lleida	Pulmonary	Positive	Induced sputum	34	Female
L4.1.2/Haarlem	L4.1.2.1	Spain	Spanish-born	LLEIDA	UVE Lleida	Pulmonary	Positive	Sputum	13	Male
L4.10/PGG3	L4.10	Spain	Spanish-born	LLEIDA	UVE Lleida	Pulmonary	Positive	Bronchoaspirate	68	Female
L3/CAS	L3	India	Recent	LLEIDA	UVE Lleida	Pulmonary	Positive	Sputum	25	Female
L4.3/LAM	L4.3.4.2	Gambia	Long-term	BALAGUER	UVE Lleida	Pulmonary	Positive	Sputum	25	Male
L4.1.2/Haarlem	L4.1.2.1	Spain	Spanish-born	LLEIDA	UVE Lleida	Pulmonary	Positive	Sputum	64	Male
L4.10/PGG3	L4.10	Spain	Spanish-born	TREMP	UVE Lleida	Extrapulmonary	Negative	N/A	50	Male
L1/EAI	L1.2.2	Pakistan	Recent	LLEIDA	UVE Lleida	Extrapulmonary	Negative	N/A	32	Male
L4.10/PGG3	L4.10	Spain	Spanish-born	LLEIDA	UVE Lleida	Extrapulmonary	Negative	N/A	40	Male
L4.1.2/Haarlem	L4.1.2.1	Spain	Spanish-born	LLEIDA	UVE Lleida	Pulmonary	Positive	Sputum	75	Male
L3/CAS	L3	Pakistan	Long-term	LLEIDA	UVE Lleida	Pulmonary	Positive	Sputum	19	Male
L4.3/LAM	L4.3.4.2	Senegal	Recent	BREDA	UVE Girona	Pulmonary	Positive	Sputum	22	Male
L4.1.2/Haarlem	L4.1.2.1	Spain	Spanish-born	ALCARRÀS	UVE Lleida	Pulmonary	Positive	Sputum	32	Female
L4.1.2/Haarlem	L4.1.2.1	Morocco	Long-term	LLEIDA	UVE Lleida	Extrapulmonary	Negative	N/A	33	Female
L4.1.2/Haarlem	L4.1.2.1	Spain	Spanish-born	LLEIDA	UVE Lleida	Pulmonary	Negative	Sputum	21	Male
L4.10/PGG3	L4.10	Spain	Spanish-born	BALAGUER	UVE Lleida	Pulmonary	Positive	Sputum	87	Female
L4.3/LAM	L4.3.2	Romania	Long-term	VALLS	UVE Tarragona	Pulmonary	Negative	Bronchoaspirate	30	Male
L4.10/PGG3	L4.10	Dominican Republic	Long-term	SALOU	UVE Tarragona	Extrapulmonary	Negative	N/A	40	Female
L4.10/PGG3	L4.10	Brazil	Long-term	EL MONTMELL	UVE Tarragona	Pulmonary	Negative	Bronchoaspirate	61	Male
L4.1.2/Haarlem	L4.1.2	Spain	Spanish-born	TARRAGONA	UVE Tarragona	Pulmonary	Negative	Sputum	78	Female
L2/Beijing	L2.2.3	Senegal	Recent	SALOU	UVE Tarragona	Pulmonary	Positive	Sputum	19	Male
L4.3/LAM	L4.3.4	Senegal	Long-term	VALLS	UVE Tarragona	Extrapulmonary	Negative	N/A	28	Male
L4.10/PGG3	L4.10	Spain	Spanish-born	TARRAGONA	UVE Tarragona	Pulmonary	Negative	Sputum	22	Male
L4.10/PGG3	L4.10	Spain	Spanish-born	TARRAGONA	UVE Tarragona	Pulmonary	Positive	Sputum	21	Male
L4.10/PGG3	L4.10	Spain	Spanish-born	TARRAGONA	UVE Tarragona	Pulmonary	Positive	Sputum	53	Female
L4.10/PGG3	L4.10	Spain	Spanish-born	CONSTANTÍ	UVE Tarragona	Pulmonary	Negative	Bronchoaspirate	61	Male
L4.1.2/Haarlem	L4.1.2.1	Spain	Spanish-born	REUS	UVE Tarragona	Pulmonary	Positive	Sputum	44	Male
L4.10/PGG3	L4.10	Morocco	Long-term	TARRAGONA	UVE Tarragona	Pulmonary	Negative	Sputum	64	Female
L4.1.2/Haarlem	L4.1.2	Peru	Long-term	EL CATLLAR	UVE Tarragona	Extrapulmonary	Negative	N/A	29	Male
L4.1.1/X	L4.1.1	Peru	Recent	BARCELONA	UVE Ciutat Barcelona	Pulmonary	Negative	N/A	43	Male
L4.1.1/X	L4.1.1	Peru	Recent	VILANOVA I LA GELTRÚ	UVE Barcelona Zona Sud	Pulmonary	Negative	Sputum	34	Male
L4.1.1/X	L4.1.1	Spain	Spanish-born	SANT JOAN DESPÍ	UVE Barcelona Zona Sud	Pulmonary	Negative	Bronchoaspirate	81	Male
L4.1.1/X	L4.1.1	Morocco	Long-term	MATARÓ	UVE Barcelonès Nord - Maresme	Pulmonary	Negative	N/A	43	Male
L4.1.1/X	L4.1.1	Spain	Spanish-born	REUS	UVE Tarragona	Pulmonary	Negative	Sputum	64	Male
L4.1.1/X	L4.1.1	Morocco	Long-term	REUS	UVE Tarragona	Pulmonary	Positive	Sputum	44	Male
L4.1.1/X	L4.1.1	Spain	Spanish-born	REUS	UVE Tarragona	Pulmonary	Positive	Sputum	70	Male
L4.1.1/X	L4.1.1	Spain	Spanish-born	BARCELONA	UVE Ciutat Barcelona	Pulmonary	Negative	N/A	83	Male
L4.1.1/X	L4.1.1	China	Long-term	REUS	UVE Tarragona	Pulmonary	Negative	Bronchoaspirate	43	Male
L4.1.1/X	L4.1.1	Guinea-Bissau	Long-term	BADALONA	UVE Barcelonès Nord - Maresme	Pulmonary	Negative	Sputum	51	Male
L4.1.1/X	L4.1.1	Brazil	Long-term	REUS	UVE Tarragona	Pulmonary	Positive	Sputum	42	Male
L4.1.1/X	L4.1.1	Spain	Spanish-born	CAMBRILS	UVE Tarragona	Pulmonary	Negative	Sputum	59	Male
L4.1.1/X	L4.1.1.1	Senegal	Long-term	ARENYS DE MAR	UVE Barcelonès Nord - Maresme	Pulmonary	Positive	Sputum	28	Male
L4.1.1/X	L4.1.1	Peru	Long-term	BARCELONA	UVE Ciutat Barcelona	Pulmonary	Negative	N/A	83	Female
L4.1.1/X	L4.1.1	Senegal	Long-term	BARCELONA	UVE Ciutat Barcelona	Pulmonary	Positive	Sputum	27	Male
L4.1.1/X	L4.1.1	Peru	Long-term	BARCELONA	UVE Ciutat Barcelona	Pulmonary	Negative	N/A	41	Female
L4.1.1/X	L4.1.1	Peru	Recent	BARCELONA	UVE Ciutat Barcelona	Pulmonary	Positive	Sputum	58	Male
L4.1.1/X	L4.1.1	Spain	Spanish-born	BARCELONA	UVE Ciutat Barcelona	Pulmonary	Negative	N/A	53	Male
L4.1.1/X	L4.1.1	Colombia	Recent	BARCELONA	UVE Ciutat Barcelona	Pulmonary	Positive	Sputum	26	Male
L4.1.1/X	L4.1.1	Mali	Long-term	CENTELLES	UVE Catalunya Central	Pulmonary	Positive	Sputum	27	Female
L4.1.1/X	L4.1.1	Spain	Spanish-born	BARCELONA	UVE Ciutat Barcelona	Pulmonary	Negative	N/A	68	Male
L4.1.1/X	L4.1.1.3	Cuba	Long-term	BARCELONA	UVE Ciutat Barcelona	Pulmonary	Negative	N/A	50	Female
L4.1.1/X	L4.1.1	Peru	Long-term	L'HOSPITALET DE LLOBREGAT	UVE Barcelona Zona Sud	Extrapulmonary	Negative	N/A	25	Male
L4.1.1/X	L4.1.1	Ecuador	Long-term	L'HOSPITALET DE LLOBREGAT	UVE Barcelona Zona Sud	Extrapulmonary	Negative	N/A	22	Male
L4.1.1/X	L4.1.1.3	Spain	Spanish-born	MOLINS DE REI	UVE Barcelona Zona Sud	Pulmonary	Negative	Bronchoaspirate	71	Male
L4.1.1/X	L4.1.1.3	Spain	Spanish-born	GAVÀ	UVE Barcelona Zona Sud	Pulmonary	Negative	Bronchoaspirate	61	Female
L4.1.1/X	L4.1.1	Colombia	Recent	SABADELL	UVE Vallesos	Pulmonary	Positive	Bronchoaspirate	34	Female
