# Supplementary material for: Population structure and spatial distribution of Mycobacterium tuberculosis complex in Catalonia
Source: Front Microbiol. 2026 Mar 20;17:1787894. doi: 10.3389/fmicb.2026.1787894 (PMC13047082; doi:10.3389/fmicb.2026.1787894)
Supplement: Supplementary file 2 [file Table_2.xlsx]

## Sheet: Table_S2
Table S2. Data for spatiotemporal analysis in SatScan
Date (dd/mm/yyyy)	Lineage	Lineage_groupped(n>20)	County		County	Population	xCentroid (m, ETRS89 / UTM31N)	yCentroid (m, ETRS89 / UTM31N)
2022-04-27	L1.1.2	L1/EAI	Barcelonès		Alt Camp	46076	358438.91	4576566.09
2022-06-15	L1.1.2	L1/EAI	Barcelonès		Alt Empordà	146766	496189.51	4683612.84
2023-06-25	L1.2.2	L1/EAI	Barcelonès		Alt Penedès	112460	391057.69	4582631.79
2021-12-20	L1.1.3	L1/EAI	Barcelonès		Alt Urgell	20762	366712.17	4681323.43
2022-06-09	L1.2.2	L1/EAI	Barcelonès		Alta Ribagorça	4019	321144.16	4706110.84
2023-03-10	L1.2.2	L1/EAI	Barcelonès		Anoia	126752	381913.19	4606123.43
2023-04-21	L1.2.2	L1/EAI	Barcelonès		Bages	183265	400753.44	4626665.58
2022-05-04	L1.1.2	L1/EAI	Vallès Occidental		Baix Camp	201647	330807.55	4556039.62
2022-03-11	L1.2.2	L1/EAI	Barcelonès		Baix Ebre	81334	294408.87	4523907.49
2022-10-06	L1.2.1	L1/EAI	Barcelonès		Baix Empordà	141329	505392.48	4645047.04
2022-02-14	L1.1.1	L1/EAI	Alt Empordà		Baix Llobregat	840572	413243.55	4583381.05
2022-03-30	L1.2.1	L1/EAI	Barcelonès		Baix Penedès	115701	375725.18	4569573.05
2022-04-05	L1.2.1	L1/EAI	Barcelonès		Barcelonès	2313975	430161.05	4584430.25
2022-05-06	L1.1.2	L1/EAI	Barcelonès		Berguedà	40618	404953.27	4664206.90
2022-10-24	L1.2.1	L1/EAI	Barcelonès		Cerdanya	19885	400499.25	4694028.97
2022-03-21	L1.2.1	L1/EAI	Barcelonès		Conca de Barberà	20480	350210.63	4589494.87
2022-06-07	L1.1.2	L1/EAI	Baix Llobregat		Garraf	159124	397609.16	4568593.74
2022-07-02	L1.1.2	L1/EAI	Selva		Garrigues	18935	317908.28	4589707.60
2023-06-01	L1.1.1	L1/EAI	Alt Empordà		Garrotxa	61363	462343.10	4670186.85
2023-03-28	L1.2.2	L1/EAI	Segrià		Gironès	201615	486077.85	4646022.92
2022-07-25	L2.2.3	L2/Beijing	Barcelonès		Maresme	467398	461167.79	4606337.02
2022-09-08	L2.2.3	L2/Beijing	Barcelonès		Montsià	70244	288314.19	4504745.48
2022-03-01	L2.2	L2/Beijing	Barcelonès		Noguera	39567	327195.90	4640533.09
2022-07-22	L2.2	L2/Beijing	Barcelonès		Osona	167506	441406.01	4645911.33
2023-01-05	L2.2.10	L2/Beijing	Selva		Pallars Jussà	13409	328737.82	4676461.26
2023-04-21	L2.2	L2/Beijing	Barcelonès		Pallars Sobirà	7288	349573.88	4711602.38
2023-04-04	L2.2.3	L2/Beijing	Vallès Occidental		Pla d'Urgell	37737	322847.99	4612797.93
2022-12-30	L2.2	L2/Beijing	Vallès Occidental		Pla de l'Estany	33194	482348.64	4663740.84
2022-01-08	L2.2	L2/Beijing	Barcelonès		Priorat	9360	316478.29	4565467.82
2022-06-07	L2.2.5	L2/Beijing	Barcelonès		Ribera d'Ebre	22040	299946.59	4556210.21
2022-01-24	L2.2.7	L2/Beijing	Alt Empordà		Ripollès	25780	436265.45	4681542.81
2022-11-04	L2.2.10	L2/Beijing	Barcelonès		Segarra	23938	358141.81	4619074.39
2023-04-04	L2.2.9	L2/Beijing	Barcelonès		Segrià	215476	294166.06	4604114.90
2022-01-31	L2.2	L2/Beijing	Barcelonès		Selva	182614	471023.40	4632462.53
2022-07-27	L2.2	L2/Beijing	Barcelonès		Solsonès	13725	376212.70	4650009.62
2022-09-27	L2.2.10	L2/Beijing	Baix Empordà		Tarragonès	270237	356069.65	4558378.69
2022-12-27	L2.2	L2/Beijing	Barcelonès		Terra Alta	11473	279176.06	4548118.10
2023-03-08	L2.2.3	L2/Beijing	Barcelonès		Urgell	37960	340676.14	4612210.19
2022-04-20	L2.2.5	L2/Beijing	Vallès Occidental		Val d'Aran	10496	322190.48	4732652.02
2022-06-08	L2.2.10	L2/Beijing	Vallès Occidental		Vallès Occidental	949026	421001.17	4601889.50
2022-12-07	L2.2	L2/Beijing	Vallès Occidental		Vallès Oriental	422149	445135.38	4612993.27
2023-01-12	L2.2	L2/Beijing	Vallès Occidental		Moianès	14668	423870.81	4627757.04
2022-10-29	L2.2.3	L2/Beijing	Gironès		Lluçanès	447343	423546.52	4651947.61
2023-04-29	L2.2	L2/Beijing	Gironès
2023-05-03	L2.2.3	L2/Beijing	Gironès
2022-04-17	L2.2.10	L2/Beijing	Segrià
2022-06-06	L2.2.3	L2/Beijing	Tarragona
2022-11-15	L3	L3/CAS	Barcelonès
2023-02-08	L3	L3/CAS	Baix Llobregat
2023-03-19	L3	L3/CAS	Baix Llobregat
2023-02-07	L3	L3/CAS	Barcelonès
2023-04-29	L3	L3/CAS	Baix Llobregat
2023-03-27	L3	L3/CAS	Barcelonès
2023-04-19	L3	L3/CAS	Barcelonès
2023-04-26	L3	L3/CAS	Barcelonès
2021-12-29	L3	L3/CAS	Barcelonès
2022-02-01	L3	L3/CAS	Barcelonès
2022-03-15	L3	L3/CAS	Maresme
2022-04-17	L3	L3/CAS	Barcelonès
2022-08-02	L3	L3/CAS	Barcelonès
2022-09-19	L3	L3/CAS	Barcelonès
2022-11-30	L3	L3/CAS	Barcelonès
2022-11-10	L3	L3/CAS	Barcelonès
2023-01-16	L3	L3/CAS	Barcelonès
2023-02-19	L3	L3/CAS	Barcelonès
2023-02-08	L3	L3/CAS	Barcelonès
2023-02-16	L3.1.2	L3/CAS	Barcelonès
2023-03-02	L3.1.2	L3/CAS	Maresme
2023-04-11	L3	L3/CAS	Barcelonès
2023-05-19	L3	L3/CAS	Barcelonès
2022-03-25	L3	L3/CAS	Vallès Occidental
2022-07-06	L3	L3/CAS	Baix Llobregat
2022-07-22	L3	L3/CAS	Vallès Occidental
2023-01-22	L3	L3/CAS	Vallès Occidental
2022-11-21	L3	L3/CAS	Barcelonès
2023-05-21	L3	L3/CAS	Barcelonès
2022-05-13	L3	L3/CAS	Barcelonès
2022-09-27	L3	L3/CAS	Barcelonès
2022-09-30	L3	L3/CAS	Barcelonès
2022-04-11	L3	L3/CAS	Montsià
2022-04-09	L3	L3/CAS	Barcelonès
2022-01-10	L3	L3/CAS	Barcelonès
2022-06-30	L3	L3/CAS	Barcelonès
2022-10-20	L3	L3/CAS	Barcelonès
2022-11-07	L3	L3/CAS	Barcelonès
2022-11-10	L3	L3/CAS	Baix Llobregat
2022-11-21	L3	L3/CAS	Barcelonès
2022-09-06	L3	L3/CAS	Baix Llobregat
2022-09-01	L3	L3/CAS	Bages
2022-11-17	L3	L3/CAS	Moianès
2023-02-22	L3	L3/CAS	Bages
2022-04-29	L3	L3/CAS	Barcelonès
2022-06-21	L3	L3/CAS	Barcelonès
2023-02-14	L3	L3/CAS	Barcelonès
2023-04-21	L3	L3/CAS	Vallès Occidental
2023-05-16	L3	L3/CAS	Barcelonès
2022-11-15	L3	L3/CAS	Vallès Occidental
2022-03-17	L3	L3/CAS	Selva
2022-06-16	L3	L3/CAS	Urgell
2023-03-01	L3	L3/CAS	Segrià
2023-04-21	L3	L3/CAS	Segrià
2021-12-31	L4.1.1	L4.1.1/X	Barcelonès
2022-03-08	L4.1.1	L4.1.1/X	Garraf
2022-05-12	L4.1.1	L4.1.1/X	Baix Llobregat
2022-01-21	L4.1.1	L4.1.1/X	Maresme
2022-02-21	L4.1.1	L4.1.1/X	Baix Camp
2022-04-05	L4.1.1	L4.1.1/X	Baix Camp
2022-04-08	L4.1.1	L4.1.1/X	Baix Camp
2022-03-08	L4.1.1	L4.1.1/X	Barcelonès
2022-09-30	L4.1.1	L4.1.1/X	Baix Camp
2022-11-24	L4.1.1	L4.1.1/X	Barcelonès
2023-01-10	L4.1.1	L4.1.1/X	Baix Camp
2023-01-10	L4.1.1	L4.1.1/X	Baix Camp
2023-03-30	L4.1.1.1	L4.1.1/X	Maresme
2022-02-02	L4.1.1	L4.1.1/X	Barcelonès
2022-10-13	L4.1.1	L4.1.1/X	Barcelonès
2022-10-18	L4.1.1	L4.1.1/X	Barcelonès
2023-01-16	L4.1.1	L4.1.1/X	Barcelonès
2023-01-11	L4.1.1	L4.1.1/X	Barcelonès
2022-05-11	L4.1.1	L4.1.1/X	Barcelonès
2022-06-01	L4.1.1	L4.1.1/X	Osona
2023-06-02	L4.1.1	L4.1.1/X	Barcelonès
2023-06-23	L4.1.1.3	L4.1.1/X	Barcelonès
2022-03-29	L4.1	L4.1.1/X	Vallès Occidental
2022-02-08	L4.1.1	L4.1.1/X	Barcelonès
2022-07-05	L4.1.1	L4.1.1/X	Barcelonès
2023-02-06	L4.1.1.3	L4.1.1/X	Baix Llobregat
2023-06-15	L4.1.1.3	L4.1.1/X	Baix Llobregat
2022-12-12	L4.1.1	L4.1.1/X	Vallès Occidental
2022-02-02	L4.1.2	L4.1.2/Haarlem	Baix Llobregat
2022-02-17	L4.1.2	L4.1.2/Haarlem	Anoia
2022-02-25	L4.1.2	L4.1.2/Haarlem	Barcelonès
2022-02-28	L4.1.2	L4.1.2/Haarlem	Lleida
2022-02-08	L4.1.2	L4.1.2/Haarlem	Baix Llobregat
2022-03-30	L4.1.2	L4.1.2/Haarlem	Garraf
2022-03-24	L4.1.2	L4.1.2/Haarlem	Barcelonès
2022-06-05	L4.1.2	L4.1.2/Haarlem	Anoia
2022-05-29	L4.1.2	L4.1.2/Haarlem	Garraf
2022-05-11	L4.1.2	L4.1.2/Haarlem	Barcelonès
2022-05-30	L4.1.2	L4.1.2/Haarlem	Garraf
2022-07-22	L4.1.2	L4.1.2/Haarlem	Barcelonès
2022-08-21	L4.1.2	L4.1.2/Haarlem	Barcelonès
2022-12-02	L4.1.2	L4.1.2/Haarlem	Garraf
2022-07-04	L4.1.2	L4.1.2/Haarlem	Barcelonès
2022-11-24	L4.1.2	L4.1.2/Haarlem	Barcelonès
2022-12-24	L4.1.2.1	L4.1.2/Haarlem	Barcelonès
2023-01-15	L4.1.2.1	L4.1.2/Haarlem	Barcelonès
2023-01-30	L4.1.2	L4.1.2/Haarlem	Barcelonès
2023-04-27	L4.1.2.1	L4.1.2/Haarlem	Baix Llobregat
2023-05-03	L4.1.2.1	L4.1.2/Haarlem	Baix Llobregat
2023-04-14	L4.1.2.1	L4.1.2/Haarlem	Barcelonès
2023-05-08	L4.1.2.1	L4.1.2/Haarlem	Baix Llobregat
2023-06-02	L4.1.2.1	L4.1.2/Haarlem	Garraf
2021-12-13	L4.1.2	L4.1.2/Haarlem	Baix Camp
2022-02-04	L4.1.2	L4.1.2/Haarlem	Selva
2022-02-14	L4.1.2.1	L4.1.2/Haarlem	Baix Camp
2022-02-10	L4.1.2	L4.1.2/Haarlem	Selva
2022-03-21	L4.1.2	L4.1.2/Haarlem	Montsià
2022-04-12	L4.1.2	L4.1.2/Haarlem	Barcelonès
2022-03-18	L4.1.2	L4.1.2/Haarlem	Barcelonès
2022-04-18	L4.1.2	L4.1.2/Haarlem	Maresme
2022-05-03	L4.1.2	L4.1.2/Haarlem	Maresme
2022-03-19	L4.1.2	L4.1.2/Haarlem	Vallès Oriental
2022-06-02	L4.1.2	L4.1.2/Haarlem	Barcelonès
2022-05-13	L4.1.2	L4.1.2/Haarlem	Selva
2022-06-07	L4.1.2	L4.1.2/Haarlem	Baix Camp
2022-07-22	L4.1.2	L4.1.2/Haarlem	Maresme
2022-07-25	L4.1.2.1	L4.1.2/Haarlem	Barcelonès
2022-08-22	L4.1.2	L4.1.2/Haarlem	Maresme
2022-09-21	L4.1.2	L4.1.2/Haarlem	Maresme
2022-09-29	L4.1.2	L4.1.2/Haarlem	Barcelonès
2022-08-14	L4.1.2	L4.1.2/Haarlem	Maresme
2022-09-30	L4.1.2	L4.1.2/Haarlem	Barcelonès
2022-10-03	L4.1.2	L4.1.2/Haarlem	Baix Llobregat
2022-12-06	L4.1.2	L4.1.2/Haarlem	Barcelonès
2022-12-15	L4.1.2.1	L4.1.2/Haarlem	Barcelonès
2022-12-07	L4.1.2	L4.1.2/Haarlem	Barcelonès
2022-12-21	L4.1.2	L4.1.2/Haarlem	Selva
2023-01-17	L4.1.2	L4.1.2/Haarlem	Barcelonès
2023-01-23	L4.1.2	L4.1.2/Haarlem	Ribera d'Ebre
2023-02-09	L4.1.2	L4.1.2/Haarlem	Selva
2023-03-09	L4.1.2.1	L4.1.2/Haarlem	Barcelonès
2023-02-14	L4.1.2.1	L4.1.2/Haarlem	Baix Camp
2023-03-15	L4.1.2.1	L4.1.2/Haarlem	Maresme
2023-03-24	L4.1.2.1	L4.1.2/Haarlem	Maresme
2023-03-29	L4.1.2.1	L4.1.2/Haarlem	Barcelonès
2023-04-14	L4.1.2.1	L4.1.2/Haarlem	Barcelonès
2023-04-30	L4.1.2.1	L4.1.2/Haarlem	Baix Camp
2023-05-08	L4.1.2.1	L4.1.2/Haarlem	Baix Camp
2023-05-30	L4.1.2.1	L4.1.2/Haarlem	Maresme
2022-01-10	L4.1.2	L4.1.2/Haarlem	Vallès Occidental
2022-01-17	L4.1.2	L4.1.2/Haarlem	Vallès Oriental
2022-02-19	L4.1.2	L4.1.2/Haarlem	Baix Llobregat
2022-04-22	L4.1.2	L4.1.2/Haarlem	Vallès Occidental
2022-04-29	L4.1.2	L4.1.2/Haarlem	Vallès Occidental
2022-07-15	L4.1.2	L4.1.2/Haarlem	Vallès Occidental
2022-09-21	L4.1.2	L4.1.2/Haarlem	Vallès Occidental
2022-09-07	L4.1.2	L4.1.2/Haarlem	Vallès Occidental
2022-11-16	L4.1.2.1	L4.1.2/Haarlem	Vallès Occidental
2023-02-19	L4.1.2.1	L4.1.2/Haarlem	Baix Llobregat
2023-06-07	L4.1.2.1	L4.1.2/Haarlem	Vallès Occidental
2023-06-08	L4.1.2.1	L4.1.2/Haarlem	Vallès Occidental
2021-12-31	L4.1.2	L4.1.2/Haarlem	Barcelonès
2022-04-07	L4.1.2.1	L4.1.2/Haarlem	Barcelonès
2022-08-29	L4.1.2	L4.1.2/Haarlem	Barcelonès
2021-12-31	L4.1.2	L4.1.2/Haarlem	Baix Penedès
2022-07-14	L4.1.2	L4.1.2/Haarlem	Barcelonès
2022-09-20	L4.1.2.1	L4.1.2/Haarlem	Barcelonès
2022-09-30	L4.1.2.1	L4.1.2/Haarlem	Barcelonès
2022-09-05	L4.1.2	L4.1.2/Haarlem	Osona
2022-07-25	L4.1.2.1	L4.1.2/Haarlem	Osona
2021-12-22	L4.1.2	L4.1.2/Haarlem	Vallès Occidental
2022-01-13	L4.1.2	L4.1.2/Haarlem	Barcelonès
2022-02-02	L4.1.2.1	L4.1.2/Haarlem	Bages
2022-01-31	L4.1.2	L4.1.2/Haarlem	Barcelonès
2022-03-24	L4.1.2	L4.1.2/Haarlem	Bages
2022-03-25	L4.1.2	L4.1.2/Haarlem	Barcelonès
2022-05-13	L4.1.2	L4.1.2/Haarlem	Alt Empordà
2022-04-20	L4.1.2	L4.1.2/Haarlem	Barcelonès
2022-05-12	L4.1.2	L4.1.2/Haarlem	Selva
2022-08-23	L4.1.2	L4.1.2/Haarlem	Barcelonès
2022-09-07	L4.1.2	L4.1.2/Haarlem	Segrià
2022-09-09	L4.1.2	L4.1.2/Haarlem	Barcelonès
2022-10-13	L4.1.2	L4.1.2/Haarlem	Barcelonès
2022-08-13	L4.1.2	L4.1.2/Haarlem	Barcelonès
2022-08-24	L4.1.2.1	L4.1.2/Haarlem	Barcelonès
2022-01-20	L4.1.2.1	L4.1.2/Haarlem	Barcelonès
2023-02-15	L4.1.2	L4.1.2/Haarlem	Barcelonès
2023-02-09	L4.1.2.1	L4.1.2/Haarlem	Baix Llobregat
2022-11-30	L4.1.2.1	L4.1.2/Haarlem	Barcelonès
2023-04-05	L4.1.2.1	L4.1.2/Haarlem	Vallès Occidental
2022-05-31	L4.1.2.1	L4.1.2/Haarlem	Vallès Oriental
2022-12-21	L4.1.2	L4.1.2/Haarlem	Vallès Oriental
2023-02-28	L4.1.2.1	L4.1.2/Haarlem	Vallès Occidental
2023-06-27	L4.1.2	L4.1.2/Haarlem	Barcelonès
2023-06-26	L4.1.2	L4.1.2/Haarlem	Baix Llobregat
2022-04-06	L4.1.2	L4.1.2/Haarlem	Vallès Oriental
2022-07-04	L4.1.2	L4.1.2/Haarlem	Vallès Oriental
2023-03-09	L4.1.2.1	L4.1.2/Haarlem	Vallès Oriental
2021-12-17	L4.1.2	L4.1.2/Haarlem	Baix Llobregat
2022-01-20	L4.1.2	L4.1.2/Haarlem	Tarragona
2022-01-11	L4.1.2	L4.1.2/Haarlem	Baix Llobregat
2022-02-11	L4.1.2	L4.1.2/Haarlem	Baix Llobregat
2022-01-17	L4.1.2	L4.1.2/Haarlem	Baix Llobregat
2022-04-08	L4.1.2	L4.1.2/Haarlem	Garraf
2022-07-25	L4.1.2	L4.1.2/Haarlem	Garraf
2022-07-07	L4.1.2	L4.1.2/Haarlem	Alt Penedès
2022-09-02	L4.1.2	L4.1.2/Haarlem	Barcelonès
2022-09-06	L4.1.2	L4.1.2/Haarlem	Baix Llobregat
2022-09-05	L4.1.2	L4.1.2/Haarlem	Barcelonès
2022-11-12	L4.1.2	L4.1.2/Haarlem	Barcelonès
2023-05-12	L4.1.2.1	L4.1.2/Haarlem	Barcelonès
2023-02-03	L4.1.2.1	L4.1.2/Haarlem	Baix Llobregat
2023-02-20	L4.1.2.1	L4.1.2/Haarlem	Garraf
2023-06-15	L4.1.2.1	L4.1.2/Haarlem	Barcelonès
2023-06-01	L4.1.2.1	L4.1.2/Haarlem	Baix Llobregat
2022-09-21	L4.1.2	L4.1.2/Haarlem	Bages
2022-01-11	L4.1.2	L4.1.2/Haarlem	Baix Llobregat
2022-05-17	L4.1.2	L4.1.2/Haarlem	Barcelonès
2022-07-15	L4.1.2.1	L4.1.2/Haarlem	Barcelonès
2022-07-27	L4.1.2	L4.1.2/Haarlem	Baix Ebre
2022-08-30	L4.1.2	L4.1.2/Haarlem	Barcelonès
2022-09-05	L4.1.2	L4.1.2/Haarlem	Maresme
2022-09-13	L4.1.2	L4.1.2/Haarlem	Maresme
2022-09-26	L4.1.2	L4.1.2/Haarlem	Vallès Oriental
2022-10-20	L4.1.2	L4.1.2/Haarlem	Maresme
2022-10-11	L4.1.2.1	L4.1.2/Haarlem	Barcelonès
2022-11-10	L4.1.2	L4.1.2/Haarlem	Maresme
2023-01-05	L4.1.2.1	L4.1.2/Haarlem	Barcelonès
2023-02-17	L4.1.2.1	L4.1.2/Haarlem	Barcelonès
2023-03-30	L4.1.2.1	L4.1.2/Haarlem	Barcelonès
2023-04-15	L4.1.2.1	L4.1.2/Haarlem	Maresme
2023-05-24	L4.1.2.1	L4.1.2/Haarlem	Barcelonès
2023-04-26	L4.1.2.1	L4.1.2/Haarlem	Barcelonès
2022-02-28	L4.1.2	L4.1.2/Haarlem	Vallès Occidental
2022-04-07	L4.1.2	L4.1.2/Haarlem	Vallès Occidental
2022-06-03	L4.1.2	L4.1.2/Haarlem	Vallès Occidental
2022-05-18	L4.1.2	L4.1.2/Haarlem	Vallès Occidental
2022-06-17	L4.1.2	L4.1.2/Haarlem	Vallès Occidental
2022-06-17	L4.1.2	L4.1.2/Haarlem	Vallès Occidental
2022-10-20	L4.1.2	L4.1.2/Haarlem	Vallès Occidental
2023-04-16	L4.1.2.1	L4.1.2/Haarlem	Vallès Occidental
2023-04-29	L4.1.2.1	L4.1.2/Haarlem	Vallès Occidental
2021-12-31	L4.1.2.1	L4.1.2/Haarlem	Vallès Occidental
2022-02-02	L4.1.2	L4.1.2/Haarlem	Vallès Occidental
2022-03-03	L4.1.2	L4.1.2/Haarlem	Selva
2022-03-09	L4.1.2	L4.1.2/Haarlem	Girona
2022-03-29	L4.1.2	L4.1.2/Haarlem	Gironès
2022-04-21	L4.1.2	L4.1.2/Haarlem	Selva
2022-08-12	L4.1.2	L4.1.2/Haarlem	Gironès
2023-06-07	L4.1.2.1	L4.1.2/Haarlem	Selva
2022-02-02	L4.1.2	L4.1.2/Haarlem	Baix Empordà
2022-01-04	L4.1.2	L4.1.2/Haarlem	Segrià
2022-02-02	L4.1.2	L4.1.2/Haarlem	Segrià
2022-01-25	L4.1.2.1	L4.1.2/Haarlem	Urgell
2022-03-09	L4.1.2	L4.1.2/Haarlem	Segrià
2022-05-11	L4.1.2	L4.1.2/Haarlem	Segrià
2022-06-01	L4.1.2.1	L4.1.2/Haarlem	Segrià
2022-08-03	L4.1.2	L4.1.2/Haarlem	Segrià
2022-08-01	L4.1.2	L4.1.2/Haarlem	Segrià
2022-08-16	L4.1.2	L4.1.2/Haarlem	Segrià
2022-09-01	L4.1.2	L4.1.2/Haarlem	Pla d'Urgell
2022-09-14	L4.1.2	L4.1.2/Haarlem	Segrià
2022-10-14	L4.1.2	L4.1.2/Haarlem	Segrià
2022-10-18	L4.1.2	L4.1.2/Haarlem	Segrià
2022-10-27	L4.1.2	L4.1.2/Haarlem	Segrià
2022-11-03	L4.1.2	L4.1.2/Haarlem	Lleida
2022-12-10	L4.1.2.1	L4.1.2/Haarlem	Segrià
2022-12-22	L4.1.2	L4.1.2/Haarlem	Pla d'Urgell
2023-01-02	L4.1.2	L4.1.2/Haarlem	Segrià
2023-01-18	L4.1.2.1	L4.1.2/Haarlem	Segrià
2023-03-21	L4.1.2.1	L4.1.2/Haarlem	Segrià
2023-04-11	L4.1.2.1	L4.1.2/Haarlem	Segrià
2023-05-29	L4.1.2.1	L4.1.2/Haarlem	Segrià
2023-05-09	L4.1.2.1	L4.1.2/Haarlem	Segrià
2023-05-03	L4.1.2.1	L4.1.2/Haarlem	Segrià
2022-06-16	L4.1.2	L4.1.2/Haarlem	Tarragona
2023-01-12	L4.1.2.1	L4.1.2/Haarlem	Baix Camp
2023-06-20	L4.1.2	L4.1.2/Haarlem	Tarragona
2022-12-19	L4.3.1	L4.3/LAM	Anoia
2022-02-06	L4.3.1	L4.3/LAM	Maresme
2022-05-05	L4.3.1	L4.3/LAM	Maresme
2022-06-29	L4.3.1	L4.3/LAM	Maresme
2022-11-14	L4.3.1	L4.3/LAM	Baix Camp
2022-07-12	L4.3.1	L4.3/LAM	Baix Llobregat
2023-03-24	L4.3.1	L4.3/LAM	Baix Llobregat
2023-05-03	L4.3.1	L4.3/LAM	Vallès Occidental
2023-05-09	L4.3.1	L4.3/LAM	Baix Llobregat
2022-08-03	L4.3.1	L4.3/LAM	Tarragona
2022-10-21	L4.3.1	L4.3/LAM	Barcelonès
2022-11-15	L4.3.1	L4.3/LAM	Barcelonès
2022-10-13	L4.3.1	L4.3/LAM	Barcelonès
2022-05-31	L4.3.1	L4.3/LAM	Vallès Oriental
2023-06-22	L4.3.1	L4.3/LAM	Bages
2022-05-02	L4.3.1	L4.3/LAM	Barcelonès
2022-04-06	L4.3.1	L4.3/LAM	Vallès Occidental
2022-03-25	L4.3.1	L4.3/LAM	Vallès Occidental
2022-09-28	L4.3.1	L4.3/LAM	Baix Empordà
2022-01-21	L4.3.1	L4.3/LAM	Segrià
2022-03-25	L4.3.2	L4.3/LAM	Barcelonès
2022-04-01	L4.3.2	L4.3/LAM	Barcelonès
2022-03-27	L4.3.2	L4.3/LAM	Baix Llobregat
2022-05-02	L4.3.2	L4.3/LAM	Baix Llobregat
2022-07-14	L4.3.2	L4.3/LAM	Baix Llobregat
2022-06-07	L4.3.2	L4.3/LAM	Baix Llobregat
2022-08-31	L4.3.2	L4.3/LAM	Barcelonès
2022-10-27	L4.3.2	L4.3/LAM	Garraf
2022-09-02	L4.3.2	L4.3/LAM	Baix Llobregat
2022-11-07	L4.3.2	L4.3/LAM	Barcelonès
2022-12-06	L4.3.2	L4.3/LAM	Barcelonès
2023-02-15	L4.3.2	L4.3/LAM	Baix Llobregat
2023-02-24	L4.3.2	L4.3/LAM	Baix Llobregat
2023-02-17	L4.3.2	L4.3/LAM	Garraf
2023-02-27	L4.3.2	L4.3/LAM	Baix Llobregat
2023-01-24	L4.3.2	L4.3/LAM	Garraf
2023-02-15	L4.3.2	L4.3/LAM	Baix Llobregat
2023-03-21	L4.3.2	L4.3/LAM	Baix Llobregat
2023-03-15	L4.3.2	L4.3/LAM	Baix Llobregat
2022-03-14	L4.3.2	L4.3/LAM	Baix Camp
2022-05-01	L4.3.2	L4.3/LAM	Barcelonès
2022-05-01	L4.3.2	L4.3/LAM	Maresme
2022-02-14	L4.3.2	L4.3/LAM	Barcelonès
2022-06-27	L4.3.2	L4.3/LAM	Barcelonès
2022-05-25	L4.3.2	L4.3/LAM	Barcelonès
2022-08-31	L4.3.2	L4.3/LAM	Maresme
2022-11-21	L4.3.2	L4.3/LAM	Barcelonès
2022-11-27	L4.3.2	L4.3/LAM	Barcelonès
2023-02-06	L4.3.2	L4.3/LAM	Maresme
2023-02-24	L4.3.2	L4.3/LAM	Baix Camp
2023-03-10	L4.3.2	L4.3/LAM	Vallès Oriental
2023-04-19	L4.3.2	L4.3/LAM	Baix Llobregat
2023-06-22	L4.3.2	L4.3/LAM	Barcelonès
2022-01-15	L4.3.2	L4.3/LAM	Vallès Occidental
2022-04-11	L4.3.2	L4.3/LAM	Vallès Occidental
2022-11-03	L4.3.2	L4.3/LAM	Vallès Occidental
2023-03-01	L4.3.2	L4.3/LAM	Vallès Occidental
2022-02-02	L4.3.2	L4.3/LAM	Barcelonès
2022-03-31	L4.3.2	L4.3/LAM	Vallès Oriental
2022-02-17	L4.3.2	L4.3/LAM	Barcelonès
2022-06-16	L4.3.2	L4.3/LAM	Barcelonès
2022-05-24	L4.3.2	L4.3/LAM	Barcelonès
2022-07-29	L4.3.2	L4.3/LAM	Barcelonès
2022-02-11	L4.3.2	L4.3/LAM	Vallès Occidental
2022-04-04	L4.3.2	L4.3/LAM	Baix Llobregat
2022-04-01	L4.3.2	L4.3/LAM	Barcelonès
2022-05-05	L4.3.2	L4.3/LAM	Barcelonès
2022-04-19	L4.3.2	L4.3/LAM	Barcelonès
2022-04-25	L4.3.2	L4.3/LAM	Osona
2022-05-21	L4.3.2	L4.3/LAM	Vallès Oriental
2022-06-28	L4.3.2	L4.3/LAM	Barcelonès
2023-01-16	L4.3.2	L4.3/LAM	Barcelonès
2022-01-02	L4.3.2	L4.3/LAM	Barcelonès
2022-03-09	L4.3.2	L4.3/LAM	Barcelonès
2022-04-06	L4.3.2	L4.3/LAM	Barcelonès
2022-08-28	L4.3.2	L4.3/LAM	Barcelonès
2022-09-13	L4.3.2	L4.3/LAM	Barcelonès
2022-10-27	L4.3.2	L4.3/LAM	Barcelonès
2022-12-21	L4.3.2	L4.3/LAM	Baix Llobregat
2023-02-17	L4.3.2	L4.3/LAM	Vallès Oriental
2022-04-28	L4.3.2	L4.3/LAM	Vallès Oriental
2022-11-02	L4.3.2	L4.3/LAM	Vallès Oriental
2022-11-04	L4.3.2	L4.3/LAM	Vallès Oriental
2022-11-06	L4.3.2	L4.3/LAM	Vallès Oriental
2023-06-02	L4.3.2	L4.3/LAM	Vallès Oriental
2022-03-08	L4.3.2	L4.3/LAM	Baix Llobregat
2022-03-16	L4.3.2	L4.3/LAM	Barcelonès
2022-03-15	L4.3.2	L4.3/LAM	Baix Llobregat
2022-06-09	L4.3.2	L4.3/LAM	Baix Llobregat
2022-07-10	L4.3.2	L4.3/LAM	Barcelonès
2022-08-02	L4.3.2	L4.3/LAM	Barcelonès
2022-09-14	L4.3.2	L4.3/LAM	Baix Llobregat
2022-10-18	L4.3.2	L4.3/LAM	Barcelonès
2022-09-16	L4.3.2	L4.3/LAM	Barcelonès
2023-03-20	L4.3.2	L4.3/LAM	Barcelonès
2023-03-06	L4.3.2	L4.3/LAM	Barcelonès
2023-05-16	L4.3.2	L4.3/LAM	Baix Llobregat
2023-05-30	L4.3.2	L4.3/LAM	Baix Llobregat
2023-01-16	L4.3.2	L4.3/LAM	Bages
2023-03-14	L4.3.2	L4.3/LAM	Cerdanya
2023-06-30	L4.3.2	L4.3/LAM	Bages
2022-01-18	L4.3.2	L4.3/LAM	Maresme
2022-01-04	L4.3.2	L4.3/LAM	Maresme
2022-04-14	L4.3.2	L4.3/LAM	Barcelonès
2022-06-23	L4.3.2	L4.3/LAM	Barcelonès
2022-11-10	L4.3.2	L4.3/LAM	Maresme
2023-05-15	L4.3.2	L4.3/LAM	Barcelonès
2023-06-14	L4.3.2	L4.3/LAM	Maresme
2022-05-11	L4.3.2	L4.3/LAM	Vallès Occidental
2022-04-01	L4.3.2	L4.3/LAM	Vallès Occidental
2022-05-25	L4.3.2	L4.3/LAM	Selva
2022-07-19	L4.3.2	L4.3/LAM	Girona
2022-10-27	L4.3.2	L4.3/LAM	Alt Empordà
2023-04-12	L4.3.2	L4.3/LAM	Selva
2023-06-21	L4.3.2	L4.3/LAM	Girona
2022-06-15	L4.3.2	L4.3/LAM	Segrià
2022-11-30	L4.3.2	L4.3/LAM	Segrià
2022-04-14	L4.3.2	L4.3/LAM	Alt Camp
2022-03-25	L4.3.3	L4.3/LAM	Barcelonès
2022-06-30	L4.3.3	L4.3/LAM	Barcelonès
2023-03-05	L4.3.3	L4.3/LAM	Barcelonès
2021-12-22	L4.3.3	L4.3/LAM	Maresme
2022-01-27	L4.3.3	L4.3/LAM	Maresme
2022-01-17	L4.3.3	L4.3/LAM	Barcelonès
2022-07-11	L4.3.3	L4.3/LAM	Tarragona
2022-07-07	L4.3.3	L4.3/LAM	Barcelonès
2022-07-12	L4.3.3	L4.3/LAM	Barcelonès
2022-07-12	L4.3.3	L4.3/LAM	Barcelonès
2022-08-16	L4.3.3	L4.3/LAM	Maresme
2022-11-27	L4.3.3	L4.3/LAM	Barcelonès
2023-01-26	L4.3.3	L4.3/LAM	Barcelonès
2023-01-03	L4.3.3	L4.3/LAM	Barcelonès
2023-01-19	L4.3.3	L4.3/LAM	Barcelonès
2023-02-16	L4.3.3	L4.3/LAM	Selva
2023-03-28	L4.3.3	L4.3/LAM	Barcelonès
2023-04-05	L4.3.3	L4.3/LAM	Barcelonès
2023-05-03	L4.3.3	L4.3/LAM	Maresme
2022-03-22	L4.3.3	L4.3/LAM	Vallès Occidental
2022-08-09	L4.3.3	L4.3/LAM	Vallès Oriental
2022-08-08	L4.3.3	L4.3/LAM	Baix Llobregat
2023-01-17	L4.3.3	L4.3/LAM	Vallès Occidental
2023-02-02	L4.3.3	L4.3/LAM	Vallès Occidental
2023-04-28	L4.3.3	L4.3/LAM	Vallès Occidental
2022-01-30	L4.3.3	L4.3/LAM	Barcelonès
2022-12-16	L4.3.3	L4.3/LAM	Barcelonès
2022-06-26	L4.3.3	L4.3/LAM	Barcelonès
2022-10-20	L4.3.3	L4.3/LAM	Barcelonès
2022-02-11	L4.3.3	L4.3/LAM	Barcelonès
2022-07-21	L4.3.3	L4.3/LAM	Barcelonès
2022-11-23	L4.3.3	L4.3/LAM	Barcelonès
2023-02-13	L4.3.3	L4.3/LAM	Barcelonès
2022-10-14	L4.3.3	L4.3/LAM	Vallès Oriental
2021-12-29	L4.3.3	L4.3/LAM	Barcelonès
2022-01-09	L4.3.3	L4.3/LAM	Barcelonès
2022-01-14	L4.3.3	L4.3/LAM	Baix Llobregat
2022-02-07	L4.3.3	L4.3/LAM	Barcelonès
2022-02-16	L4.3.3	L4.3/LAM	Baix Ebre
2022-06-13	L4.3.3	L4.3/LAM	Baix Llobregat
2022-06-03	L4.3.3	L4.3/LAM	Tarragona
2022-07-05	L4.3.3	L4.3/LAM	Barcelonès
2022-05-30	L4.3.3	L4.3/LAM	Barcelonès
2023-02-23	L4.3.3	L4.3/LAM	Baix Ebre
2022-05-25	L4.3.3	L4.3/LAM	Bages
2022-11-04	L4.3.3	L4.3/LAM	Bages
2023-01-26	L4.3.3	L4.3/LAM	Bages
2022-01-13	L4.3.3	L4.3/LAM	Barcelonès
2022-01-27	L4.3.3	L4.3/LAM	Barcelonès
2022-08-23	L4.3.3	L4.3/LAM	Barcelonès
2023-01-23	L4.3.3	L4.3/LAM	Barcelonès
2022-05-20	L4.3.3	L4.3/LAM	Vallès Occidental
2022-10-28	L4.3.3	L4.3/LAM	Vallès Occidental
2023-02-10	L4.3.3	L4.3/LAM	Vallès Occidental
2023-05-02	L4.3.3	L4.3/LAM	Vallès Occidental
2022-06-27	L4.3.3	L4.3/LAM	Maresme
2022-01-20	L4.3.3	L4.3/LAM	Segrià
2022-02-21	L4.3.4	L4.3/LAM	Barcelonès
2022-03-23	L4.3.4	L4.3/LAM	Maresme
2022-03-14	L4.3.4	L4.3/LAM	Barcelonès
2022-07-03	L4.3.4.2	L4.3/LAM	Maresme
2022-10-08	L4.3.4	L4.3/LAM	Maresme
2022-11-29	L4.3.4	L4.3/LAM	Maresme
2023-02-18	L4.3.4	L4.3/LAM	Barcelonès
2023-01-12	L4.3.4.2	L4.3/LAM	Barcelonès
2023-03-30	L4.3.4.2	L4.3/LAM	Maresme
2023-06-04	L4.3.4.2	L4.3/LAM	Maresme
2023-06-05	L4.3.4.2	L4.3/LAM	Baix Camp
2023-06-05	L4.3.4.2	L4.3/LAM	Tarragona
2022-01-02	L4.3.4	L4.3/LAM	Vallès Occidental
2022-03-08	L4.3.4	L4.3/LAM	Vallès Occidental
2022-03-25	L4.3.4	L4.3/LAM	Vallès Occidental
2023-04-05	L4.3.4.2	L4.3/LAM	Vallès Occidental
2023-06-20	L4.3.4.2	L4.3/LAM	Barcelonès
2022-03-11	L4.3.4	L4.3/LAM	Baix Llobregat
2022-12-11	L4.3.4.2	L4.3/LAM	Barcelonès
2023-02-21	L4.3.4.1	L4.3/LAM	Barcelonès
2022-01-20	L4.3.4	L4.3/LAM	Barcelonès
2022-03-11	L4.3.4	L4.3/LAM	Alt Empordà
2022-03-11	L4.3.4	L4.3/LAM	Alt Empordà
2022-02-03	L4.3.4	L4.3/LAM	Barcelonès
2022-11-07	L4.3.4.1	L4.3/LAM	Barcelonès
2023-03-09	L4.3.4.2	L4.3/LAM	Barcelonès
2022-05-17	L4.3.4	L4.3/LAM	Vallès Oriental
2022-07-30	L4.3.4	L4.3/LAM	Barcelonès
2022-01-12	L4.3.4	L4.3/LAM	Alt Camp
2022-02-03	L4.3.4	L4.3/LAM	Tarragona
2022-03-25	L4.3.4	L4.3/LAM	Alt Camp
2022-01-18	L4.3.4	L4.3/LAM	Bages
2022-03-16	L4.3.4	L4.3/LAM	Maresme
2022-04-17	L4.3.4	L4.3/LAM	Barcelonès
2022-03-01	L4.3.4	L4.3/LAM	Barcelonès
2023-03-01	L4.3.4.2	L4.3/LAM	Barcelonès
2023-04-02	L4.3.4.1	L4.3/LAM	Maresme
2022-02-16	L4.3.4	L4.3/LAM	Vallès Occidental
2022-06-21	L4.3.4.2	L4.3/LAM	Vallès Occidental
2023-03-16	L4.3.4.1	L4.3/LAM	Baix Llobregat
2022-06-28	L4.3.4	L4.3/LAM	Gironès
2022-09-09	L4.3.4	L4.3/LAM	Selva
2022-03-14	L4.3.4	L4.3/LAM	Segrià
2022-03-24	L4.3.4	L4.3/LAM	Segrià
2022-04-06	L4.3.4	L4.3/LAM	Segrià
2022-04-20	L4.3.4	L4.3/LAM	Segrià
2022-04-25	L4.3.4	L4.3/LAM	Osona
2022-09-30	L4.3.4	L4.3/LAM	Osona
2022-11-25	L4.3.4.2	L4.3/LAM	Osona
2023-01-04	L4.3.4.2	L4.3/LAM	Osona
2023-03-13	L4.3.4.2	L4.3/LAM	Osona
2023-05-19	L4.3.4.2	L4.3/LAM	Selva
2022-06-17	L4.3.4	L4.3/LAM	Alt Camp
2022-03-23	L4.10	L4.10/PGG3	Barcelonès
2022-03-08	L4.10	L4.10/PGG3	Barcelonès
2022-08-01	L4.10	L4.10/PGG3	Garraf
2022-12-09	L4.10	L4.10/PGG3	Barcelonès
2023-02-01	L4.10	L4.10/PGG3	Alt Penedès
2023-02-02	L4.10	L4.10/PGG3	Baix Llobregat
2023-02-03	L4.10	L4.10/PGG3	Conca de Barberà
2023-02-04	L4.10	L4.10/PGG3	Barcelonès
2023-02-05	L4.10	L4.10/PGG3	Barcelonès
2023-02-06	L4.10	L4.10/PGG3	Baix Camp
2023-02-07	L4.10	L4.10/PGG3	Baix Camp
2023-02-08	L4.10	L4.10/PGG3	Barcelonès
2023-02-09	L4.10	L4.10/PGG3	Baix Camp
2023-02-11	L4.10	L4.10/PGG3	Maresme
2023-02-13	L4.10	L4.10/PGG3	Barcelonès
2023-02-14	L4.10	L4.10/PGG3	Barcelonès
2023-02-15	L4.10	L4.10/PGG3	Barcelonès
2023-02-16	L4.10	L4.10/PGG3	Maresme
2023-02-17	L4.10	L4.10/PGG3	Barcelonès
2023-02-18	L4.10	L4.10/PGG3	Baix Camp
2023-02-19	L4.10	L4.10/PGG3	Baix Camp
2023-02-20	L4.10	L4.10/PGG3	Baix Camp
2023-02-21	L4.10	L4.10/PGG3	Maresme
2023-02-22	L4.10	L4.10/PGG3	Baix Camp
2023-02-23	L4.10	L4.10/PGG3	Baix Camp
2023-02-24	L4.10	L4.10/PGG3	Vallès Oriental
2023-02-25	L4.10	L4.10/PGG3	Baix Camp
2023-02-26	L4.10	L4.10/PGG3	Maresme
2023-02-27	L4.10	L4.10/PGG3	Barcelonès
2023-02-28	L4.10	L4.10/PGG3	Maresme
2023-03-01	L4.10	L4.10/PGG3	Maresme
2023-03-02	L4.10	L4.10/PGG3	Baix Camp
2023-03-03	L4.10	L4.10/PGG3	Barcelonès
2023-03-04	L4.10	L4.10/PGG3	Baix Camp
2023-03-05	L4.10	L4.10/PGG3	Barcelonès
2023-03-06	L4.10	L4.10/PGG3	Barcelonès
2023-03-07	L4.10	L4.10/PGG3	Barcelonès
2023-03-08	L4.10	L4.10/PGG3	Maresme
2023-03-09	L4.10	L4.10/PGG3	Vallès Occidental
2023-03-10	L4.10	L4.10/PGG3	Vallès Occidental
2023-03-11	L4.10	L4.10/PGG3	Vallès Occidental
2023-03-12	L4.10	L4.10/PGG3	Vallès Occidental
2023-03-13	L4.10	L4.10/PGG3	Vallès Occidental
2023-03-14	L4.10	L4.10/PGG3	Vallès Occidental
2023-03-15	L4.10	L4.10/PGG3	Vallès Occidental
2023-03-16	L4.10	L4.10/PGG3	Vallès Occidental
2023-03-17	L4.10	L4.10/PGG3	Vallès Occidental
2023-03-18	L4.10	L4.10/PGG3	Baix Llobregat
2023-03-19	L4.10	L4.10/PGG3	Vallès Occidental
2023-03-20	L4.10	L4.10/PGG3	Vallès Occidental
2023-03-21	L4.10	L4.10/PGG3	Barcelonès
2023-03-22	L4.10	L4.10/PGG3	Barcelonès
2023-03-23	L4.10	L4.10/PGG3	Barcelonès
2023-03-24	L4.10	L4.10/PGG3	Barcelonès
2023-03-25	L4.10	L4.10/PGG3	Barcelonès
2023-03-26	L4.10	L4.10/PGG3	Barcelonès
2023-03-27	L4.10	L4.10/PGG3	Barcelonès
2023-03-28	L4.10	L4.10/PGG3	Barcelonès
2023-03-29	L4.10	L4.10/PGG3	Barcelonès
2023-03-30	L4.10	L4.10/PGG3	Barcelonès
2023-03-31	L4.10	L4.10/PGG3	Vallès Occidental
2023-04-01	L4.10	L4.10/PGG3	Barcelonès
2023-04-02	L4.10	L4.10/PGG3	Barcelonès
2023-04-03	L4.10	L4.10/PGG3	Barcelonès
2023-04-04	L4.10	L4.10/PGG3	Barcelonès
2023-04-05	L4.10	L4.10/PGG3	Gironès
2023-04-06	L4.10	L4.10/PGG3	Barcelonès
2023-04-07	L4.10	L4.10/PGG3	Moianès
2023-04-08	L4.10	L4.10/PGG3	Vallès Oriental
2023-04-09	L4.10	L4.10/PGG3	Baix Empordà
2023-04-10	L4.10	L4.10/PGG3	Alt Empordà
2023-04-11	L4.10	L4.10/PGG3	Barcelonès
2023-04-12	L4.10	L4.10/PGG3	Barcelonès
2023-04-13	L4.10	L4.10/PGG3	Barcelonès
2023-04-14	L4.10	L4.10/PGG3	Vallès Occidental
2023-04-15	L4.10	L4.10/PGG3	Barcelonès
2023-04-16	L4.10	L4.10/PGG3	Barcelonès
2023-04-17	L4.10	L4.10/PGG3	Vallès Oriental
2023-04-18	L4.10	L4.10/PGG3	Vallès Oriental
2023-04-19	L4.10	L4.10/PGG3	Vallès Oriental
2023-04-20	L4.10	L4.10/PGG3	Vallès Oriental
2023-04-21	L4.10	L4.10/PGG3	Vallès Oriental
2023-04-22	L4.10	L4.10/PGG3	Vallès Oriental
2023-04-23	L4.10	L4.10/PGG3	Vallès Oriental
2023-04-24	L4.10	L4.10/PGG3	Vallès Oriental
2023-04-25	L4.10	L4.10/PGG3	Vallès Oriental
2023-04-26	L4.10	L4.10/PGG3	Vallès Oriental
2023-04-27	L4.10	L4.10/PGG3	Vallès Oriental
2023-04-28	L4.10	L4.10/PGG3	Vallès Oriental
2023-04-29	L4.10	L4.10/PGG3	Vallès Oriental
2023-04-30	L4.10	L4.10/PGG3	Vallès Oriental
2023-05-01	L4.10	L4.10/PGG3	Vallès Oriental
2023-05-02	L4.10	L4.10/PGG3	Vallès Oriental
2023-05-03	L4.10	L4.10/PGG3	Vallès Oriental
2023-05-04	L4.10	L4.10/PGG3	Vallès Oriental
2023-05-05	L4.10	L4.10/PGG3	Vallès Oriental
2023-05-06	L4.10	L4.10/PGG3	Vallès Oriental
2023-05-07	L4.10	L4.10/PGG3	Vallès Oriental
2023-05-08	L4.10	L4.10/PGG3	Tarragona
2023-05-09	L4.10	L4.10/PGG3	Baix Ebre
2023-05-10	L4.10	L4.10/PGG3	Alt Penedès
2023-05-11	L4.10	L4.10/PGG3	Baix Ebre
2023-05-12	L4.10	L4.10/PGG3	Barcelonès
2023-05-13	L4.10	L4.10/PGG3	Alt Penedès
2023-05-14	L4.10	L4.10/PGG3	Anoia
2023-05-15	L4.10	L4.10/PGG3	Garraf
2023-05-16	L4.10	L4.10/PGG3	Baix Llobregat
2023-05-17	L4.10	L4.10/PGG3	Baix Llobregat
2023-05-18	L4.10	L4.10/PGG3	Bages
2023-05-19	L4.10	L4.10/PGG3	Solsonès
2023-05-20	L4.10	L4.10/PGG3	Vallès Occidental
2023-05-21	L4.10	L4.10/PGG3	Alt Empordà
2023-05-22	L4.10	L4.10/PGG3	Maresme
2023-05-23	L4.10	L4.10/PGG3	Barcelonès
2023-05-24	L4.10	L4.10/PGG3	Barcelonès
2023-05-25	L4.10	L4.10/PGG3	Barcelonès
2023-05-26	L4.10	L4.10/PGG3	Barcelonès
2023-05-27	L4.10	L4.10/PGG3	Barcelonès
2023-05-28	L4.10	L4.10/PGG3	Segrià
2023-05-29	L4.10	L4.10/PGG3	Barcelonès
2023-05-30	L4.10	L4.10/PGG3	Barcelonès
2023-05-31	L4.10	L4.10/PGG3	Barcelonès
2023-06-01	L4.10	L4.10/PGG3	Garraf
2023-06-02	L4.10	L4.10/PGG3	Vallès Occidental
2023-06-03	L4.10	L4.10/PGG3	Vallès Occidental
2023-06-04	L4.10	L4.10/PGG3	Vallès Occidental
2023-06-05	L4.10	L4.10/PGG3	Vallès Occidental
2023-06-06	L4.10	L4.10/PGG3	Vallès Occidental
2023-06-07	L4.10	L4.10/PGG3	Vallès Occidental
2022-03-23	L4.10	L4.10/PGG3	Vallès Occidental
2022-03-08	L4.10	L4.10/PGG3	Vallès Occidental
2022-08-01	L4.10	L4.10/PGG3	Vallès Occidental
2022-12-09	L4.10	L4.10/PGG3	Vallès Occidental
2023-02-01	L4.10	L4.10/PGG3	Vallès Occidental
2022-02-06	L4.10	L4.10/PGG3	Girona
2022-03-03	L4.10	L4.10/PGG3	Baix Empordà
2022-07-07	L4.10	L4.10/PGG3	Baix Empordà
2023-03-06	L4.10	L4.10/PGG3	Baix Empordà
2022-04-01	L4.10	L4.10/PGG3	Segrià
2022-03-23	L4.10	L4.10/PGG3	Segrià
2022-04-20	L4.10	L4.10/PGG3	Segrià
2022-06-24	L4.10	L4.10/PGG3	Segrià
2022-08-12	L4.10	L4.10/PGG3	Segrià
2022-10-27	L4.10	L4.10/PGG3	Segrià
2022-11-15	L4.10	L4.10/PGG3	Segrià
2022-12-19	L4.10	L4.10/PGG3	Urgell
2023-01-05	L4.10	L4.10/PGG3	Segrià
2023-02-03	L4.10	L4.10/PGG3	Segrià
2023-03-31	L4.10	L4.10/PGG3	Pallars Jussà
2023-03-23	L4.10	L4.10/PGG3	Segrià
2023-05-22	L4.10	L4.10/PGG3	Osona
2022-04-21	L4.10	L4.10/PGG3	Tarragona
2022-06-10	L4.10	L4.10/PGG3	Baix Penedès
2022-10-03	L4.10	L4.10/PGG3	Tarragona
2022-08-08	L4.10	L4.10/PGG3	Tarragona
2022-12-14	L4.10	L4.10/PGG3	Tarragona
2022-11-30	L4.10	L4.10/PGG3	Tarragona
2023-02-10	L4.10	L4.10/PGG3	Tarragona
